# Supplementary material for: catena-Poly[[trimethyl­tin(IV)]-μ-cyclo­hex-3-ene-1-carboxyl­ato]
Source: Acta Crystallogr Sect E Struct Rep Online. 2009 Dec 24;66(Pt 1):m92. doi: 10.1107/S1600536809054403 (PMC2980015; doi:10.1107/S1600536809054403)
Supplement: Supplementary file 1 [file e-66-00m92-sup1.cif]

##############################################################################
###                                                                        ###
###        Electronic paper (Acta Crystallographica Section E)             ###
###                                                                        ###
##############################################################################
#                                                                            #
# This CIF contains the data in a paper accepted for publication in Acta     #
# Crystallographica Section E. It conforms to the requirements of Notes      #
# for Authors for Section E, and has been peer reviewed under the auspices   #
# of the IUCr Commission on Journals.                                        #
#                                                                            #
# Full details of the Crystallographic Information File format               #
# are given in the paper "The Crystallographic Information File (CIF):       #
# a New Standard Archive File for Crystallography" by S. R. Hall, F. H.      #
# Allen and I. D. Brown [Acta Cryst. (1991), A47, 655-685].                  #
#                                                                            #
# The current version of the core CIF dictionary is obtainable from          #
# ftp://ftp.iucr.org/pub/cif_core.dic. The current version number is 2.4.    #
#                                                                            #
# Software is freely available for graphical display of the structure(s) in  #
# this CIF.  For information consult the CIF home page http://www.iucr.org/  #
# cif/home.html                                                              #
#                                                                            #
# This file may be used for bona fide research purposes within the           #
# scientific community so long as proper attribution is given to the journal # 
# article from which it was obtained.                                        #
#                                                                            #
##############################################################################
                                             
data_I
_audit_creation_method     SHELXL-97
_chemical_name_systematic
;
<i>catena</i>-Poly[[trimethyltin(IV)]-\m-cyclohex-3-ene-1-carboxylato]
;
_chemical_name_common     ?
_chemical_formula_moiety     'C10 H18 O2 Sn'
_chemical_formula_sum     'C10 H18 O2 Sn'
_chemical_formula_iupac     '[Sn (C H3)3 (C7 H9 O2)]'
_chemical_formula_weight     288.93
_chemical_melting_point     ?
_symmetry_cell_setting     monoclinic
_symmetry_space_group_name_H-M     'P 21/n'
_symmetry_space_group_name_Hall     '-P 2yn'
loop_
    _symmetry_equiv_pos_as_xyz
    'x, y, z'
    '-x+1/2, y+1/2, -z+1/2'
    '-x, -y, -z'
    'x-1/2, -y-1/2, z-1/2'
_cell_length_a     11.3022(15)
_cell_length_b     9.8469(14)
_cell_length_c     12.1468(18)
_cell_angle_alpha     90.00
_cell_angle_beta     112.148(2)
_cell_angle_gamma     90.00
_cell_volume     1252.1(3)
_cell_formula_units_Z     4
_cell_measurement_reflns_used     2901
_cell_measurement_theta_min     2.749
_cell_measurement_theta_max     25.735
_cell_measurement_temperature     298(2)
_exptl_crystal_description     block
_exptl_crystal_colour     colourless
_exptl_crystal_size_max     0.45
_exptl_crystal_size_mid     0.36
_exptl_crystal_size_min     0.33
_exptl_crystal_density_diffrn     1.533
_exptl_crystal_density_meas     ?
_exptl_crystal_density_method     'not measured'
_exptl_crystal_F_000     576
_exptl_absorpt_coefficient_mu     2.013
_exptl_absorpt_correction_type     multi-scan
_exptl_absorpt_process_details     '(SADABS; Sheldrick, 1996)'
_exptl_absorpt_correction_T_min     0.4644
_exptl_absorpt_correction_T_max     0.5563
_exptl_special_details
;
;
_diffrn_ambient_temperature     298(2)
_diffrn_radiation_type     MoK\a
_diffrn_radiation_wavelength     0.71073
_diffrn_radiation_source     'fine-focus sealed tube'
_diffrn_radiation_monochromator     graphite
_diffrn_measurement_device_type     'Siemens SMART CCD area-detector'
_diffrn_measurement_method     '\f and \w scans'
_diffrn_detector_area_resol_mean     ?
_diffrn_reflns_number     6095
_diffrn_reflns_av_R_equivalents     0.0326
_diffrn_reflns_av_sigmaI/netI     0.0366
_diffrn_reflns_theta_min     2.10
_diffrn_reflns_theta_max     25.01
_diffrn_reflns_theta_full     25.01
_diffrn_measured_fraction_theta_max     0.995
_diffrn_measured_fraction_theta_full     0.995
_diffrn_reflns_limit_h_min     -13
_diffrn_reflns_limit_h_max     13
_diffrn_reflns_limit_k_min     -10
_diffrn_reflns_limit_k_max     11
_diffrn_reflns_limit_l_min     -14
_diffrn_reflns_limit_l_max     9
_diffrn_standards_number     ?
_diffrn_standards_interval_count     ?
_diffrn_standards_interval_time     ?
_diffrn_standards_decay_%     ?
_reflns_number_total     2193
_reflns_number_gt     1669
_reflns_threshold_expression     I>2sigma(I)
_refine_ls_structure_factor_coef     Fsqd
_refine_ls_matrix_type     full
_refine_ls_R_factor_all     0.0529
_refine_ls_R_factor_gt     0.0347
_refine_ls_wR_factor_gt     0.0835
_refine_ls_wR_factor_ref     0.1007
_refine_ls_goodness_of_fit_ref     1.075
_refine_ls_restrained_S_all     1.075
_refine_ls_number_reflns     2193
_refine_ls_number_parameters     118
_refine_ls_number_restraints     0
_refine_ls_hydrogen_treatment     constr
_refine_ls_weighting_scheme     calc
_refine_ls_weighting_details
         'calc w=1/[\s^2^(Fo^2^)+(0.0436P)^2^+2.3141P] where P=(Fo^2^+2Fc^2^)/3'
_atom_sites_solution_hydrogens     geom
_atom_sites_solution_primary     direct
_atom_sites_solution_secondary     difmap
_refine_ls_shift/su_max     0.001
_refine_ls_shift/su_mean     0.000
_refine_diff_density_max     1.526
_refine_diff_density_min     -0.488
_refine_ls_extinction_method     none
_refine_ls_extinction_coef     ?
loop_
    _atom_type_symbol
    _atom_type_description
    _atom_type_scat_dispersion_real
    _atom_type_scat_dispersion_imag
    _atom_type_scat_source
    'C' 'C' 0.0033 0.0016
                         'International Tables Vol C Tables 4.2.6.8 and 6.1.1.4'
    'H' 'H' 0.0000 0.0000
                         'International Tables Vol C Tables 4.2.6.8 and 6.1.1.4'
    'N' 'N' 0.0061 0.0033
                         'International Tables Vol C Tables 4.2.6.8 and 6.1.1.4'
    'O' 'O' 0.0106 0.0060
                         'International Tables Vol C Tables 4.2.6.8 and 6.1.1.4'
    'Sn' 'Sn' -0.6537 1.4246
                         'International Tables Vol C Tables 4.2.6.8 and 6.1.1.4'
_computing_data_collection     'SMART (Siemens, 1996)'
_computing_cell_refinement     'SAINT (Siemens, 1996)'
_computing_data_reduction     'SAINT (Siemens, 1996)'
_computing_structure_solution     'SHELXS97 (Sheldrick, 2008)'
_computing_structure_refinement     'SHELXL97 (Sheldrick, 2008)'
_computing_molecular_graphics     'SHELXTL (Sheldrick, 2008)'
_computing_publication_material     'SHELXTL (Sheldrick, 2008)'
loop_
    _atom_site_type_symbol
    _atom_site_label
    _atom_site_fract_x
    _atom_site_fract_y
    _atom_site_fract_z
    _atom_site_U_iso_or_equiv
    _atom_site_adp_type
    _atom_site_calc_flag
    _atom_site_refinement_flags
    _atom_site_occupancy
    _atom_site_disorder_assembly
    _atom_site_disorder_group
    Sn Sn1 0.17568(3) 0.09824(4) 0.23917(3) 0.04584(17) Uani d . 1 . .
    O O1 0.3014(4) 0.2882(4) 0.2205(5) 0.0699(12) Uani d . 1 . .
    O O2 0.4496(4) 0.4411(4) 0.2415(4) 0.0652(12) Uani d . 1 . .
    C C1 0.4091(6) 0.3183(6) 0.2231(6) 0.0574(15) Uani d . 1 . .
    C C2 0.4961(6) 0.2138(7) 0.2052(7) 0.0694(18) Uani d . 1 . .
    H H2 0.4529 0.1255 0.1915 0.083 Uiso calc R 1 . .
    C C3 0.5310(8) 0.2458(9) 0.1026(8) 0.101(3) Uani d . 1 . .
    H H3A 0.4539 0.2451 0.0313 0.121 Uiso calc R 1 . .
    H H3B 0.5654 0.3373 0.1125 0.121 Uiso calc R 1 . .
    C C4 0.6246(10) 0.1532(11) 0.0847(10) 0.118(3) Uani d . 1 . .
    H H4 0.6277 0.1437 0.0097 0.142 Uiso calc R 1 . .
    C C5 0.7028(9) 0.0848(9) 0.1741(10) 0.098(3) Uani d . 1 . .
    H H5 0.7612 0.0275 0.1603 0.118 Uiso calc R 1 . .
    C C6 0.7047(9) 0.0922(9) 0.2906(10) 0.104(3) Uani d . 1 . .
    H H6A 0.7920 0.1077 0.3449 0.125 Uiso calc R 1 . .
    H H6B 0.6781 0.0051 0.3106 0.125 Uiso calc R 1 . .
    C C7 0.6205(7) 0.2020(9) 0.3105(8) 0.091(2) Uani d . 1 . .
    H H7A 0.6032 0.1806 0.3809 0.109 Uiso calc R 1 . .
    H H7B 0.6650 0.2883 0.3236 0.109 Uiso calc R 1 . .
    C C8 0.1852(7) 0.0177(7) 0.0817(6) 0.0684(18) Uani d . 1 . .
    H H8A 0.2669 -0.0244 0.0994 0.103 Uiso calc R 1 . .
    H H8B 0.1742 0.0896 0.0253 0.103 Uiso calc R 1 . .
    H H8C 0.1189 -0.0486 0.0489 0.103 Uiso calc R 1 . .
    C C9 0.0327(6) 0.2468(6) 0.2198(7) 0.072(2) Uani d . 1 . .
    H H9A 0.0032 0.2384 0.2840 0.109 Uiso calc R 1 . .
    H H9B -0.0375 0.2333 0.1456 0.109 Uiso calc R 1 . .
    H H9C 0.0679 0.3358 0.2212 0.109 Uiso calc R 1 . .
    C C10 0.3183(7) 0.0735(7) 0.4101(6) 0.075(2) Uani d . 1 . .
    H H10A 0.3965 0.0455 0.4031 0.113 Uiso calc R 1 . .
    H H10B 0.2917 0.0057 0.4528 0.113 Uiso calc R 1 . .
    H H10C 0.3315 0.1581 0.4523 0.113 Uiso calc R 1 . .
loop_
    _atom_site_aniso_label
    _atom_site_aniso_U_11
    _atom_site_aniso_U_22
    _atom_site_aniso_U_33
    _atom_site_aniso_U_12
    _atom_site_aniso_U_13
    _atom_site_aniso_U_23
    Sn1 0.0474(3) 0.0394(2) 0.0517(3) 0.00229(17) 0.01983(19) 0.00063(18)
    O1 0.065(3) 0.049(2) 0.105(4) -0.003(2) 0.043(3) -0.001(3)
    O2 0.063(3) 0.046(2) 0.102(4) -0.0029(19) 0.048(3) -0.007(2)
    C1 0.063(4) 0.046(3) 0.070(4) 0.004(3) 0.032(3) 0.003(3)
    C2 0.066(4) 0.053(4) 0.098(5) 0.005(3) 0.041(4) -0.009(4)
    C3 0.114(6) 0.101(6) 0.110(7) 0.027(5) 0.068(6) -0.007(5)
    C4 0.129(8) 0.132(8) 0.110(8) 0.048(7) 0.065(7) -0.001(7)
    C5 0.090(6) 0.092(6) 0.123(8) 0.026(5) 0.054(6) -0.011(6)
    C6 0.097(6) 0.092(6) 0.121(8) 0.033(5) 0.039(6) 0.008(6)
    C7 0.085(5) 0.087(6) 0.103(6) 0.021(5) 0.040(5) 0.005(5)
    C8 0.077(4) 0.073(4) 0.059(4) -0.006(4) 0.030(4) -0.006(4)
    C9 0.061(4) 0.049(3) 0.111(6) 0.012(3) 0.036(4) 0.016(4)
    C10 0.079(5) 0.080(5) 0.054(4) 0.002(4) 0.009(4) 0.006(4)
loop_
    _geom_bond_atom_site_label_1
    _geom_bond_atom_site_label_2
    _geom_bond_site_symmetry_2
    _geom_bond_distance
    _geom_bond_publ_flag
    Sn1 C10 . 2.108(7) ?
    Sn1 C8 . 2.110(6) ?
    Sn1 C9 . 2.126(6) ?
    Sn1 O2 2_545 2.169(4) ?
    Sn1 O1 . 2.411(4) ?
    O1 C1 . 1.241(7) ?
    O2 C1 . 1.282(7) ?
    O2 Sn1 2 2.169(4) ?
    C1 C2 . 1.495(8) ?
    C2 C3 . 1.475(10) ?
    C2 C7 . 1.506(10) ?
    C2 H2 . 0.9800 ?
    C3 C4 . 1.474(11) ?
    C3 H3A . 0.9700 ?
    C3 H3B . 0.9700 ?
    C4 C5 . 1.300(13) ?
    C4 H4 . 0.9300 ?
    C5 C6 . 1.408(14) ?
    C5 H5 . 0.9300 ?
    C6 C7 . 1.519(11) ?
    C6 H6A . 0.9700 ?
    C6 H6B . 0.9700 ?
    C7 H7A . 0.9700 ?
    C7 H7B . 0.9700 ?
    C8 H8A . 0.9600 ?
    C8 H8B . 0.9600 ?
    C8 H8C . 0.9600 ?
    C9 H9A . 0.9600 ?
    C9 H9B . 0.9600 ?
    C9 H9C . 0.9600 ?
    C10 H10A . 0.9600 ?
    C10 H10B . 0.9600 ?
    C10 H10C . 0.9600 ?
loop_
    _geom_angle_atom_site_label_1
    _geom_angle_atom_site_label_2
    _geom_angle_atom_site_label_3
    _geom_angle_site_symmetry_1
    _geom_angle_site_symmetry_3
    _geom_angle
    _geom_angle_publ_flag
    C10 Sn1 C8 . . 124.6(3) ?
    C10 Sn1 C9 . . 117.1(3) ?
    C8 Sn1 C9 . . 117.0(3) ?
    C10 Sn1 O2 . 2_545 95.7(2) ?
    C8 Sn1 O2 . 2_545 95.1(2) ?
    C9 Sn1 O2 . 2_545 90.2(2) ?
    C10 Sn1 O1 . . 85.6(2) ?
    C8 Sn1 O1 . . 88.4(2) ?
    C9 Sn1 O1 . . 84.6(2) ?
    O2 Sn1 O1 2_545 . 174.62(14) ?
    C1 O1 Sn1 . . 142.2(4) ?
    C1 O2 Sn1 . 2 119.1(4) ?
    O1 C1 O2 . . 120.8(5) ?
    O1 C1 C2 . . 121.6(6) ?
    O2 C1 C2 . . 117.6(5) ?
    C3 C2 C1 . . 112.1(6) ?
    C3 C2 C7 . . 105.8(6) ?
    C1 C2 C7 . . 112.6(6) ?
    C3 C2 H2 . . 108.8 ?
    C1 C2 H2 . . 108.8 ?
    C7 C2 H2 . . 108.8 ?
    C4 C3 C2 . . 115.3(8) ?
    C4 C3 H3A . . 108.4 ?
    C2 C3 H3A . . 108.4 ?
    C4 C3 H3B . . 108.4 ?
    C2 C3 H3B . . 108.4 ?
    H3A C3 H3B . . 107.5 ?
    C5 C4 C3 . . 119.8(9) ?
    C5 C4 H4 . . 120.1 ?
    C3 C4 H4 . . 120.1 ?
    C4 C5 C6 . . 124.1(8) ?
    C4 C5 H5 . . 118.0 ?
    C6 C5 H5 . . 118.0 ?
    C5 C6 C7 . . 115.0(8) ?
    C5 C6 H6A . . 108.5 ?
    C7 C6 H6A . . 108.5 ?
    C5 C6 H6B . . 108.5 ?
    C7 C6 H6B . . 108.5 ?
    H6A C6 H6B . . 107.5 ?
    C2 C7 C6 . . 111.1(7) ?
    C2 C7 H7A . . 109.4 ?
    C6 C7 H7A . . 109.4 ?
    C2 C7 H7B . . 109.4 ?
    C6 C7 H7B . . 109.4 ?
    H7A C7 H7B . . 108.0 ?
    Sn1 C8 H8A . . 109.5 ?
    Sn1 C8 H8B . . 109.5 ?
    H8A C8 H8B . . 109.5 ?
    Sn1 C8 H8C . . 109.5 ?
    H8A C8 H8C . . 109.5 ?
    H8B C8 H8C . . 109.5 ?
    Sn1 C9 H9A . . 109.5 ?
    Sn1 C9 H9B . . 109.5 ?
    H9A C9 H9B . . 109.5 ?
    Sn1 C9 H9C . . 109.5 ?
    H9A C9 H9C . . 109.5 ?
    H9B C9 H9C . . 109.5 ?
    Sn1 C10 H10A . . 109.5 ?
    Sn1 C10 H10B . . 109.5 ?
    H10A C10 H10B . . 109.5 ?
    Sn1 C10 H10C . . 109.5 ?
    H10A C10 H10C . . 109.5 ?
    H10B C10 H10C . . 109.5 ?
loop_
    _geom_hbond_atom_site_label_D
    _geom_hbond_atom_site_label_H
    _geom_hbond_atom_site_label_A
    _geom_hbond_site_symmetry_A
    _geom_hbond_distance_DH
    _geom_hbond_distance_HA
    _geom_hbond_distance_DA
    _geom_hbond_angle_DHA
    C3 H3B O2 . 0.97 2.60 2.926(10) 100
data_global
_journal_date_recd_electronic     2009-12-03
_journal_date_accepted     2009-12-17
_journal_name_full     'Acta Crystallographica, Section E'
_journal_year     2010
_journal_volume     66
_journal_issue      1
_journal_page_first     m92
_journal_page_last     m92
_journal_paper_category     QM
_journal_coeditor_code     BX2254
_publ_contact_author_name     'Prof. Rufen Zhang'
_publ_contact_author_address
;
  College of Chemistry and Chemical Engineering
  Liaocheng University
  Shandong 252059
  People's Republic of China
;
_publ_contact_author_email     macl@lcu.edu.cn
_publ_contact_author_fax     '86 538 6715521'
_publ_contact_author_phone     '86 635 8230660'
_publ_section_title
;
<i>catena</i>-Poly[[trimethyltin(IV)]-\m-cyclohex-3-ene-1-carboxylato]
;
loop_
    _publ_author_name
    _publ_author_address
    'Yun Ren'
;
  College of Chemistry and Chemical Engineering
  Liaocheng University
  Shandong 252059
  People's Republic of China
;
    'Rufen Zhang'
;
  Department of Chemistry
  Liaocheng University
  Liaocheng 252059
  People's Republic of China
;
    'Yang Shi'
;
  Department of Chemistry
  Liaocheng University
  Liaocheng 252059
  People's Republic of China
;
_publ_section_synopsis     .
