# Supplementary material for: catena-Poly[[trimethyl­tin(IV)]-μ-cyclo­hex-3-ene-1-carboxyl­ato]
Source: Acta Crystallogr Sect E Struct Rep Online. 2009 Dec 24;66(Pt 1):m92. doi: 10.1107/S1600536809054403 (PMC2980015; doi:10.1107/S1600536809054403)
Supplement: Supplementary file 2 [file e-66-00m92-Isup2.hkl]

# 
# h,k,l, Fc-squared, Fo-squared, sigma(Fo-squared) and status flag 
# 
data_I
_shelx_title ' 080404g in P2(1)/n' 
_shelx_refln_list_code          4 
_shelx_F_calc_maximum      289.95 
_exptl_crystal_F_000       576.00 
_reflns_d_resolution_high  0.8406 
 
loop_ 
 _symmetry_equiv_pos_as_xyz 
 'x, y, z' 
 '-x+1/2, y+1/2, -z+1/2' 
 '-x, -y, -z' 
 'x-1/2, -y-1/2, z-1/2' 
 
_cell_length_a    11.3022 
_cell_length_b     9.8469 
_cell_length_c    12.1468 
_cell_angle_alpha  90.000 
_cell_angle_beta  112.148 
_cell_angle_gamma  90.000 
 
_shelx_F_squared_multiplier     1.000 
 
loop_ 
 _refln_index_h 
 _refln_index_k 
 _refln_index_l 
 _refln_F_squared_calc 
 _refln_F_squared_meas 
 _refln_F_squared_sigma 
 _refln_observed_status 
   2   0   0    10081.10     9755.47    145.45 o 
   4   0   0      640.96      534.81     20.93 o 
   6   0   0    12572.96    11674.99    365.50 o 
   8   0   0     5045.67     4950.25    167.19 o 
  10   0   0       78.06       93.41     22.10 o 
  12   0   0      330.72      368.99     56.74 o 
   1   1   0     4953.58     5131.60     60.20 o 
   2   1   0     9617.98    10302.03    119.44 o 
   3   1   0     9025.61     9996.75    117.54 o 
   4   1   0     4259.74     4016.00     56.78 o 
   5   1   0     3709.17     3826.86     52.61 o 
   6   1   0      136.01      118.16      8.85 o 
   7   1   0       20.00       11.03      9.14 o 
   8   1   0      843.58      733.43     25.22 o 
   9   1   0     2105.36     2194.53     48.89 o 
  10   1   0      365.91      342.70     27.39 o 
  11   1   0      594.97      631.81     33.98 o 
  12   1   0       89.12       51.91     33.44 o 
   0   2   0      124.78      121.05     15.95 o 
   1   2   0     7648.00     8366.16     97.05 o 
   2   2   0     8285.38     8456.61    116.27 o 
   3   2   0     1638.48     1903.23     27.67 o 
   4   2   0      430.38      368.76      8.75 o 
   5   2   0     7282.98     7577.39     95.33 o 
   6   2   0      704.04      723.57     18.79 o 
   7   2   0     6380.50     6359.85     85.92 o 
   8   2   0      830.16      829.81     32.83 o 
   9   2   0      474.03      416.41     25.78 o 
  10   2   0       14.32       -4.11     14.83 o 
  11   2   0      234.54      235.46     25.80 o 
  12   2   0       52.12       15.05     18.91 o 
   1   3   0       38.44       45.39      4.64 o 
   2   3   0    11288.76    11020.26    147.06 o 
   3   3   0     1772.01     1815.48     28.68 o 
   4   3   0    22674.91    23174.10    264.22 o 
   5   3   0      539.97      500.03     23.93 o 
   6   3   0      763.87      840.75     24.32 o 
   7   3   0       47.72       23.54      8.85 o 
   8   3   0      378.89      345.17     22.67 o 
   9   3   0      143.04      153.77     20.16 o 
  10   3   0     1668.93     1702.66     85.23 o 
  11   3   0      110.35       98.49     21.92 o 
  12   3   0      247.26      263.21     29.92 o 
   0   4   0     5418.46     5246.02    153.46 o 
   1   4   0     9495.63     9905.82    107.39 o 
   2   4   0     6545.99     6379.81     88.91 o 
   3   4   0       71.04       95.06      7.56 o 
   4   4   0     1561.35     1385.24     25.97 o 
   5   4   0     3604.46     3711.91     53.88 o 
   6   4   0     2334.75     2301.53     60.46 o 
   7   4   0     1253.96     1166.46     32.25 o 
   8   4   0     1304.28     1425.26     38.23 o 
   9   4   0      319.23      307.33     37.31 o 
  10   4   0        3.93      -15.19     14.33 o 
  11   4   0       51.87       66.41     32.03 o 
   1   5   0     2654.39     2728.84     38.85 o 
   2   5   0        0.23       -2.08      3.80 o 
   3   5   0     5741.49     5874.35     77.37 o 
   4   5   0       40.99       18.82      8.79 o 
   5   5   0     2269.95     2195.67     38.13 o 
   6   5   0        0.37       -4.08      7.94 o 
   7   5   0      477.31      556.47     23.64 o 
   8   5   0       23.42        6.61     10.97 o 
   9   5   0     1310.95     1340.81     47.11 o 
  10   5   0        1.21       -5.63     19.00 o 
  11   5   0      475.00      501.18     41.82 o 
   0   6   0    11185.96    10915.37    171.20 o 
   1   6   0     3462.78     3638.86     47.82 o 
   2   6   0     1715.58     1739.81     28.01 o 
   3   6   0        0.82       -5.22      5.42 o 
   4   6   0       26.67       23.24      7.15 o 
   5   6   0      489.42      537.64     21.89 o 
   6   6   0     3367.05     3521.80     66.21 o 
   7   6   0      917.53      845.23     35.63 o 
   8   6   0     1250.76     1242.39     44.93 o 
   9   6   0      158.52      186.83     29.99 o 
  10   6   0        1.82      -16.87     19.20 o 
   1   7   0      269.87      264.85     11.80 o 
   2   7   0     4464.83     4410.00     64.09 o 
   3   7   0      668.91      595.88     26.63 o 
   4   7   0     2659.17     2606.20     51.53 o 
   5   7   0      122.59       68.31     15.94 o 
   6   7   0      671.90      604.25     30.61 o 
   7   7   0        0.88      -10.40     11.85 o 
   8   7   0      360.40      302.41     26.72 o 
   9   7   0      171.72      245.06     33.88 o 
   0   8   0       29.08       10.40     18.56 o 
   1   8   0     2582.25     2468.72     50.27 o 
   2   8   0       83.72       54.92     11.38 o 
   3   8   0        5.18       -9.67      8.14 o 
   4   8   0        8.29       -7.06      9.28 o 
   5   8   0     1107.34     1102.66     40.02 o 
   6   8   0      119.04      114.20     20.03 o 
   7   8   0     1239.99     1342.47     48.47 o 
   8   8   0       21.55       16.24     16.15 o 
   9   8   0      102.79       78.09     20.84 o 
   1   9   0      143.75      133.68     22.08 o 
   2   9   0      565.10      543.41     27.68 o 
   3   9   0     2091.54     2155.77     57.58 o 
   4   9   0     1032.09     1039.80     51.03 o 
   5   9   0      716.62      688.94     43.34 o 
   6   9   0        8.83       -6.73     14.79 o 
   7   9   0        4.05      -10.65     15.35 o 
   0  10   0     2140.83     2471.13    112.55 o 
   1  10   0       11.37       -9.44     15.69 o 
   2  10   0     1069.48      933.37     47.35 o 
   3  10   0       15.52      -11.50     12.68 o 
   4  10   0      134.88      136.74     25.87 o 
   5  10   0       30.38       39.44     21.46 o 
   6  10   0      833.59      839.74     51.11 o 
   1  11   0      201.64      217.72     30.00 o 
   2  11   0      176.14      215.13     30.65 o 
   3  11   0      711.96      831.23     54.65 o 
   4  11   0      184.89      146.31     40.83 o 
 -11   0   1      133.84      110.41     39.07 o 
  -9   0   1     1630.90     1695.37     58.20 o 
  -7   0   1    11836.37    12457.92    252.63 o 
  -5   0   1     2173.02     2015.77     41.97 o 
  -3   0   1     2242.74     2723.37     59.98 o 
  -1   0   1    27657.06    27336.61    698.26 o 
   1   0   1    31776.90    34051.09    860.48 o 
   3   0   1     1739.29     1554.61     39.04 o 
   5   0   1     4726.71     4758.20    103.50 o 
   7   0   1     8629.34     8973.27    186.77 o 
   9   0   1      468.34      424.63     31.00 o 
  11   0   1      256.05      192.17     43.53 o 
 -12   1   1      260.93      256.59     27.99 o 
 -11   1   1      271.32      239.62     25.44 o 
 -10   1   1     1436.57     1471.35     49.95 o 
  -9   1   1     1181.99     1362.32     37.07 o 
  -8   1   1      833.57      731.04     24.74 o 
  -7   1   1      157.76      116.00      9.25 o 
  -6   1   1     2854.49     2856.20     43.06 o 
  -5   1   1     1761.36     1777.19     28.99 o 
  -4   1   1    13339.25    13530.31    158.26 o 
  -3   1   1     2105.28     2025.31     34.73 o 
  -2   1   1    23694.86    24403.51    307.24 o 
  -1   1   1      559.13      666.81     10.49 o 
   0   1   1      547.03      582.82     18.13 o 
   1   1   1      579.59      754.06     13.11 o 
   2   1   1    25690.00    27312.54    298.98 o 
   3   1   1     3214.49     3250.80     45.07 o 
   4   1   1     9627.96     9667.95    153.71 o 
   5   1   1     1235.77     1319.65     28.72 o 
   6   1   1     1030.09     1074.44     26.94 o 
   7   1   1      160.22      158.90     13.61 o 
   8   1   1      818.17      771.21     26.39 o 
   9   1   1     1055.09     1129.35     40.63 o 
  10   1   1     1079.39     1111.75     42.74 o 
  11   1   1      182.43      207.49     30.77 o 
  12   1   1      130.15       69.98     26.20 o 
 -12   2   1      348.67      429.05     33.98 o 
 -11   2   1       40.62       28.10     16.15 o 
 -10   2   1       97.04       87.25     18.33 o 
  -9   2   1       25.95       11.49     12.37 o 
  -8   2   1     2640.85     2589.31     51.89 o 
  -7   2   1      616.42      543.45     17.17 o 
  -6   2   1     9646.57     9602.29    134.46 o 
  -5   2   1      164.80      173.22     10.95 o 
  -4   2   1       76.20       78.26      6.85 o 
  -3   2   1        3.02        4.35      2.83 o 
  -2   2   1    25080.97    25246.40    282.25 o 
  -1   2   1     5141.60     5818.59     79.28 o 
   0   2   1    36113.62    36964.99    457.65 o 
   1   2   1       57.55       66.27     10.31 o 
   2   2   1     6479.70     6606.66     79.40 o 
   3   2   1      730.16      771.93     16.51 o 
   4   2   1     2733.30     2501.75     32.77 o 
   5   2   1     1741.36     1838.30     27.16 o 
   6   2   1     8684.23     8615.53    109.68 o 
   7   2   1      501.79      415.50     18.35 o 
   8   2   1     1656.85     1651.16     59.16 o 
   9   2   1        2.69      -11.55     11.83 o 
  10   2   1        0.49      -18.74     12.49 o 
  11   2   1       99.31       98.79     22.19 o 
 -12   3   1       50.61       79.57     21.72 o 
 -11   3   1     1310.29     1432.43     56.50 o 
 -10   3   1      130.17      113.96     26.27 o 
  -9   3   1     1517.11     1369.54     45.41 o 
  -8   3   1        7.30       -0.64      7.93 o 
  -7   3   1      176.08      219.70     15.35 o 
  -6   3   1       30.31       14.92     10.78 o 
  -5   3   1     4982.95     5322.40     69.68 o 
  -4   3   1     1766.99     1916.42     30.60 o 
  -3   3   1    18957.79    20363.61    258.85 o 
  -2   3   1     4013.28     4083.01     52.53 o 
  -1   3   1     3574.25     3632.75     63.33 o 
   0   3   1       12.69       18.01      3.82 o 
   1   3   1     1814.23     1971.58     28.53 o 
   2   3   1     1658.51     1780.54     29.02 o 
   3   3   1    16523.40    17475.92    226.09 o 
   4   3   1     1286.03     1326.91     25.21 o 
   5   3   1     4149.85     4193.45     52.36 o 
   6   3   1        2.17      -10.12      7.08 o 
   7   3   1      441.22      423.70     19.08 o 
   8   3   1        3.23       -6.89     11.24 o 
   9   3   1     1110.89     1116.32     41.28 o 
  10   3   1       66.53       51.10     17.74 o 
  11   3   1      699.83      773.85     40.00 o 
 -12   4   1      140.11      166.40     26.58 o 
 -11   4   1      126.56      134.71     23.38 o 
 -10   4   1       99.58       72.29     18.62 o 
  -9   4   1      414.50      404.17     27.11 o 
  -8   4   1     1832.86     1882.99     44.11 o 
  -7   4   1     2641.31     2529.88     50.98 o 
  -6   4   1     2064.47     2070.16     43.03 o 
  -5   4   1     2621.13     2832.84     43.60 o 
  -4   4   1      267.84      249.59     13.41 o 
  -3   4   1        1.49       -1.90      6.07 o 
  -2   4   1    11405.74    12344.89    194.89 o 
  -1   4   1     5458.40     5778.87     72.34 o 
   0   4   1     9119.65     8637.56    111.43 o 
   1   4   1     4716.62     4702.96     55.14 o 
   2   4   1     5933.61     6258.19     79.21 o 
   3   4   1      148.31      114.71     14.29 o 
   4   4   1     1050.66      889.43     20.33 o 
   5   4   1     3423.44     3712.17     54.65 o 
   6   4   1     2429.03     2575.14     50.94 o 
   7   4   1     1855.05     1812.16     56.62 o 
   8   4   1     1048.02     1029.63     32.39 o 
   9   4   1      183.88      209.30     23.66 o 
  10   4   1        5.23      -21.07     14.05 o 
  11   4   1      134.11      123.20     28.28 o 
 -11   5   1        1.24      -22.08     14.72 o 
 -10   5   1     1203.18     1393.67     54.39 o 
  -9   5   1        0.26       -4.09     13.80 o 
  -8   5   1      954.51      972.00     32.04 o 
  -7   5   1       39.60       11.12     10.03 o 
  -6   5   1      787.53      896.22     27.40 o 
  -5   5   1       17.23        2.44      6.47 o 
  -4   5   1     8810.32     8588.53    108.42 o 
  -3   5   1       32.45       25.66      6.51 o 
  -2   5   1     5274.27     5119.96     78.24 o 
  -1   5   1       53.61       65.61      7.01 o 
   0   5   1       11.80        2.06      3.58 o 
   1   5   1       12.60       16.92      4.38 o 
   2   5   1     5618.49     5485.06     65.23 o 
   3   5   1        4.76       -0.13      5.88 o 
   4   5   1     5737.85     5759.21     77.81 o 
   5   5   1       88.10       55.75     13.68 o 
   6   5   1      750.63      848.78     28.43 o 
   7   5   1       13.63        4.01     10.41 o 
   8   5   1      890.11     1000.44     39.31 o 
   9   5   1        0.08      -14.04     25.53 o 
  10   5   1      852.84      886.14     52.12 o 
 -11   6   1       76.91       83.07     28.64 o 
 -10   6   1        0.96      -18.79     19.45 o 
  -9   6   1      154.24      147.86     28.43 o 
  -8   6   1      941.84     1058.48     37.35 o 
  -7   6   1     2853.61     3040.47     61.54 o 
  -6   6   1      732.10      658.41     26.09 o 
  -5   6   1     1707.83     1660.40     46.92 o 
  -4   6   1      168.59      142.87     11.22 o 
  -3   6   1      170.28      183.29     23.50 o 
  -2   6   1     1608.68     1442.40     25.21 o 
  -1   6   1     5153.28     5144.35     63.36 o 
   0   6   1     4212.18     4093.92     66.60 o 
   1   6   1     4519.33     4457.63     56.28 o 
   2   6   1     1295.69     1263.10     26.21 o 
   3   6   1       11.32       -1.63      6.05 o 
   4   6   1       61.24       17.28      8.69 o 
   5   6   1     1434.31     1573.90     45.75 o 
   6   6   1      355.35      380.38     25.27 o 
   7   6   1     1921.38     2079.45     58.53 o 
   8   6   1      631.51      724.67     35.43 o 
   9   6   1       49.24       27.31     20.88 o 
  10   6   1        1.37      -23.45     20.50 o 
 -10   7   1      106.98      116.63     29.91 o 
  -9   7   1      803.47      862.20     44.71 o 
  -8   7   1      115.05      138.68     26.62 o 
  -7   7   1        5.56      -11.26     12.60 o 
  -6   7   1      205.87      125.37     18.62 o 
  -5   7   1     1620.01     1553.27     38.53 o 
  -4   7   1      538.88      548.74     19.23 o 
  -3   7   1     3835.12     3952.45     60.50 o 
  -2   7   1     1668.90     1724.86     38.40 o 
  -1   7   1     2009.91     1980.44     31.87 o 
   0   7   1       20.55       -3.89      5.92 o 
   1   7   1     2341.41     2205.75     64.91 o 
   2   7   1      936.04      926.01     27.19 o 
   3   7   1     3894.14     4177.67    128.52 o 
   4   7   1      768.31      666.81     24.90 o 
   5   7   1      934.14      872.13     42.05 o 
   6   7   1      100.01       53.85     18.77 o 
   7   7   1       32.07       26.44     15.38 o 
   8   7   1       51.18       39.42     17.74 o 
   9   7   1      582.88      638.08     45.55 o 
  -9   8   1       12.87       -7.95     16.68 o 
  -8   8   1      662.53      571.21     33.27 o 
  -7   8   1       84.34       59.95     22.20 o 
  -6   8   1     1724.59     1684.86     51.15 o 
  -5   8   1      109.76      101.11     19.62 o 
  -4   8   1       85.48       82.46     14.89 o 
  -3   8   1       88.47       62.39     14.84 o 
  -2   8   1     1091.47     1010.40     34.56 o 
  -1   8   1       90.66       92.22     13.27 o 
   0   8   1     5288.96     5316.91     85.51 o 
   1   8   1      109.11       90.45     13.04 o 
   2   8   1      810.48      673.63     24.46 o 
   3   8   1       38.24       19.19     10.21 o 
   4   8   1      286.12      332.49     20.45 o 
   5   8   1      136.71      148.23     20.80 o 
   6   8   1     1741.94     1783.54     55.65 o 
   7   8   1       89.24       95.56     21.24 o 
   8   8   1      437.19      456.08     34.82 o 
  -8   9   1       68.35       39.51     23.59 o 
  -7   9   1       46.97        5.54     19.01 o 
  -6   9   1      191.41      140.03     26.43 o 
  -5   9   1      255.91      208.09     80.92 o 
  -4   9   1     1835.04     1914.18     54.46 o 
  -3   9   1     1087.31     1041.38     38.17 o 
  -2   9   1      924.62      928.04     38.78 o 
  -1   9   1       39.97       20.46     14.73 o 
   0   9   1       25.19       25.02     15.57 o 
   1   9   1       70.84       26.79     12.93 o 
   2   9   1      900.82      903.56     29.97 o 
   3   9   1      782.03      745.75     28.23 o 
   4   9   1     1692.24     1727.74     66.83 o 
   5   9   1      200.91      166.54     22.56 o 
   6   9   1       61.84       31.36     17.07 o 
   7   9   1       26.73       37.67     18.48 o 
  -6  10   1       29.19       -7.73     19.83 o 
  -5  10   1      695.77      709.37     56.69 o 
  -4  10   1       11.92      -13.78     17.29 o 
  -3  10   1      180.55      183.60     28.08 o 
  -2  10   1      105.08      133.96     24.88 o 
  -1  10   1     1702.89     1658.57     62.48 o 
   0  10   1        3.07        0.02     17.93 o 
   1  10   1     1359.75     1411.61     57.49 o 
   2  10   1       68.60       60.26     23.49 o 
   3  10   1       41.41       12.60     15.45 o 
   4  10   1       12.21       -7.07     16.74 o 
   5  10   1      686.80      693.89     46.11 o 
   6  10   1       17.14       -4.36     22.32 o 
  -4  11   1      676.04      630.36     61.11 o 
  -3  11   1      236.99      210.48     30.29 o 
  -2  11   1      520.62      565.85     62.79 o 
  -1  11   1        8.32      -23.33     15.56 o 
   0  11   1        2.20      -22.64     15.12 o 
   1  11   1       84.85       38.45     23.90 o 
   2  11   1      707.49      734.59     43.86 o 
   3  11   1      249.63      283.42     49.58 o 
 -12   0   2      280.45      330.20     54.60 o 
 -10   0   2      208.01      210.09     37.72 o 
  -8   0   2     7272.76     6943.79    152.83 o 
  -6   0   2     7097.70     7097.11    136.82 o 
  -4   0   2      550.73      479.64     21.95 o 
  -2   0   2    14066.77    15534.22    275.43 o 
   0   0   2    84068.97    92969.23   2365.00 o 
   2   0   2      734.45      632.13     29.39 o 
   4   0   2     1796.59     1950.33     51.33 o 
   6   0   2     7824.83     7397.26    156.26 o 
   8   0   2     1749.56     1837.77     60.74 o 
  10   0   2        5.55       -4.84     21.11 o 
 -12   1   2      155.85      160.51     23.57 o 
 -11   1   2      849.84      881.30     43.43 o 
 -10   1   2      529.12      429.56     22.51 o 
  -9   1   2     2279.78     2242.21     49.21 o 
  -8   1   2      595.56      547.83     21.86 o 
  -7   1   2       25.38       21.77      7.13 o 
  -6   1   2      804.47      724.01     17.89 o 
  -5   1   2     4806.09     4744.95     89.21 o 
  -4   1   2     3581.37     3570.29     47.01 o 
  -3   1   2    10117.09    10349.93    136.21 o 
  -2   1   2     8431.77     9516.50    133.31 o 
  -1   1   2     5864.14     6890.32    517.53 o 
   0   1   2     3712.58     4201.46     65.69 o 
   1   1   2     7381.86     7757.91    117.12 o 
   2   1   2     1570.16     1631.12     39.68 o 
   3   1   2     9815.27    10961.25    147.80 o 
   4   1   2     5752.65     5832.48     85.62 o 
   5   1   2     1895.55     1918.46     37.94 o 
   6   1   2       24.58       12.67      7.98 o 
   7   1   2      146.85      143.59     14.39 o 
   8   1   2      673.98      602.59     28.90 o 
   9   1   2     1337.25     1363.57     45.33 o 
  10   1   2      362.46      384.16     28.65 o 
  11   1   2      328.30      387.23     38.67 o 
 -12   2   2       20.79       10.44     18.03 o 
 -11   2   2      110.58      122.53     21.60 o 
 -10   2   2        8.46       24.30     14.39 o 
  -9   2   2      890.33      875.40     34.87 o 
  -8   2   2      335.56      339.74     21.77 o 
  -7   2   2     5006.03     5150.67     80.95 o 
  -6   2   2      444.04      416.59     16.47 o 
  -5   2   2     5952.94     6150.99     89.49 o 
  -4   2   2      313.23      417.87     14.16 o 
  -3   2   2     3130.43     3486.26     45.84 o 
  -2   2   2     3550.44     3620.20     46.36 o 
  -1   2   2    10173.92    10446.26    130.19 o 
   0   2   2       15.51       30.51      8.65 o 
   1   2   2     5107.06     5008.63     68.41 o 
   2   2   2        5.70       -1.05      3.03 o 
   3   2   2       13.99        5.02      3.29 o 
   4   2   2     1380.81     1301.47     21.31 o 
   5   2   2     6367.33     6482.11     76.11 o 
   6   2   2      387.28      428.41     17.93 o 
   7   2   2     3531.00     3844.93     80.97 o 
   8   2   2      309.03      300.18     26.09 o 
   9   2   2       92.40       66.10     16.74 o 
  10   2   2       63.68       20.69     16.23 o 
  11   2   2      224.74      228.34     26.42 o 
 -12   3   2      464.69      463.90     32.33 o 
 -11   3   2      199.35      209.56     25.43 o 
 -10   3   2     2232.48     2345.02     64.96 o 
  -9   3   2      198.83      253.90     23.41 o 
  -8   3   2      376.00      347.95     18.10 o 
  -7   3   2       14.25        8.38      7.62 o 
  -6   3   2     1301.94     1366.05     31.64 o 
  -5   3   2      437.56      392.86     15.96 o 
  -4   3   2    30856.30    32549.35    481.95 o 
  -3   3   2     4727.52     4983.32     64.04 o 
  -2   3   2     7655.88     7857.81     94.49 o 
  -1   3   2      862.65      812.50     14.90 o 
   0   3   2       39.97       64.10      7.04 o 
   1   3   2       71.78       56.66      4.67 o 
   2   3   2    14441.83    14728.42    189.18 o 
   3   3   2     2491.71     2483.73     53.92 o 
   4   3   2    11789.15    12709.10    137.93 o 
   5   3   2      449.86      412.23     14.80 o 
   6   3   2      458.06      492.79     21.41 o 
   7   3   2        2.69      -12.54      8.36 o 
   8   3   2      604.18      598.72     29.64 o 
   9   3   2       64.97       55.79     16.61 o 
  10   3   2     1020.09     1039.68     43.93 o 
  11   3   2       68.43       66.98     21.35 o 
 -12   4   2      241.44      286.94     30.10 o 
 -11   4   2       24.18        3.45     16.31 o 
 -10   4   2       42.70       23.10     15.64 o 
  -9   4   2      654.82      655.89     32.44 o 
  -8   4   2     1832.96     1930.88     44.49 o 
  -7   4   2     1543.45     1552.32     37.20 o 
  -6   4   2     3634.21     3547.44     64.83 o 
  -5   4   2     1401.82     1348.04     26.14 o 
  -4   4   2       78.85       74.46      7.33 o 
  -3   4   2      428.58      416.17     12.88 o 
  -2   4   2     7693.49     7174.21     88.82 o 
  -1   4   2     6273.12     6739.68     92.93 o 
   0   4   2     7268.90     7006.99     85.62 o 
   1   4   2     3594.90     3688.10     74.06 o 
   2   4   2     2742.80     2980.65     47.43 o 
   3   4   2        0.25        3.88      5.20 o 
   4   4   2     1285.49     1240.18     25.38 o 
   5   4   2     2740.52     2911.31     46.15 o 
   6   4   2     1934.94     2012.90     44.00 o 
   7   4   2      542.98      482.39     26.97 o 
   8   4   2      969.36      946.36     37.67 o 
   9   4   2       67.31       49.96     22.09 o 
  10   4   2        1.58      -10.34     18.19 o 
 -11   5   2      858.08      890.64     42.19 o 
 -10   5   2        1.52       -1.22     14.46 o 
  -9   5   2     1573.67     1625.68     54.23 o 
  -8   5   2        0.13       -8.45      9.65 o 
  -7   5   2      131.26      152.66     15.03 o 
  -6   5   2        8.98        5.82      8.37 o 
  -5   5   2     3878.96     3919.42     57.73 o 
  -4   5   2       20.26        5.49      6.80 o 
  -3   5   2     6962.30     7269.95    102.32 o 
  -2   5   2      241.42      184.51      9.86 o 
  -1   5   2     2091.56     1914.65     30.89 o 
   0   5   2       54.74       67.19      7.69 o 
   1   5   2     3316.11     3574.23     50.64 o 
   2   5   2        0.49        5.74      5.46 o 
   3   5   2     6793.82     7026.34     91.62 o 
   4   5   2      186.55      170.89     11.54 o 
   5   5   2     1938.66     1748.85     39.55 o 
   6   5   2       41.59       19.22     12.90 o 
   7   5   2      335.91      322.99     25.48 o 
   8   5   2       10.77        0.50     13.47 o 
   9   5   2     1090.53     1088.36     55.53 o 
  10   5   2        0.51       -9.33     20.61 o 
 -11   6   2        4.08      -27.98     18.65 o 
 -10   6   2        3.34       -7.87     15.60 o 
  -9   6   2      330.18      306.61     24.93 o 
  -8   6   2     1676.12     1732.70     94.35 o 
  -7   6   2     1561.22     1576.80     41.25 o 
  -6   6   2     2793.94     2951.27     58.07 o 
  -5   6   2      337.46      378.37     15.59 o 
  -4   6   2       38.24       29.09      7.41 o 
  -3   6   2       16.82       17.22      6.60 o 
  -2   6   2     3369.75     3156.99     47.97 o 
  -1   6   2     3606.36     3855.43     55.15 o 
   0   6   2     9142.12     9055.90    103.14 o 
   1   6   2     3912.17     3839.07     56.07 o 
   2   6   2      977.31      865.22     29.28 o 
   3   6   2       24.78       -3.80      7.41 o 
   4   6   2      267.82      261.43     18.30 o 
   5   6   2      618.63      613.24     29.73 o 
   6   6   2     2648.21     2734.36     68.86 o 
   7   6   2      569.84      559.98     32.12 o 
   8   6   2      600.27      642.08     34.50 o 
   9   6   2       97.79       89.94     26.86 o 
 -10   7   2      690.16      781.23     50.01 o 
  -9   7   2      362.50      462.50     33.95 o 
  -8   7   2      327.38      296.33     26.45 o 
  -7   7   2        0.05      -15.61     10.40 o 
  -6   7   2     1035.91      954.25     30.88 o 
  -5   7   2      499.42      448.32     21.28 o 
  -4   7   2     3265.55     3225.79     52.48 o 
  -3   7   2     1299.96     1220.53     34.79 o 
  -2   7   2     4596.19     4301.63     62.59 o 
  -1   7   2      449.79      533.75     46.29 o 
   0   7   2      114.67       58.81     10.19 o 
   1   7   2      216.21      201.08     15.72 o 
   2   7   2     4009.70     4198.70     72.16 o 
   3   7   2      531.82      468.40     21.55 o 
   4   7   2     2531.79     2621.97     53.82 o 
   5   7   2      205.49      178.70     22.03 o 
   6   7   2      224.70      197.35     23.76 o 
   7   7   2        3.96      -12.64     13.93 o 
   8   7   2      341.08      388.37     32.41 o 
   9   7   2       92.99      127.01     30.61 o 
  -9   8   2      255.29      297.30     29.43 o 
  -8   8   2       26.30       13.84     16.66 o 
  -7   8   2     1580.43     1588.06    103.71 o 
  -6   8   2      107.98       95.02     23.32 o 
  -5   8   2      966.70      943.99     45.36 o 
  -4   8   2        6.95       -6.76      8.80 o 
  -3   8   2      283.08      260.47     17.08 o 
  -2   8   2      289.48      277.49     18.66 o 
  -1   8   2     2851.41     2714.87     52.97 o 
   0   8   2       14.56       21.47     10.89 o 
   1   8   2     2076.45     2046.43     45.19 o 
   2   8   2       43.24       27.20     10.16 o 
   3   8   2       35.71       22.45     11.09 o 
   4   8   2        5.24      -18.77     12.52 o 
   5   8   2     1008.05     1108.16     43.29 o 
   6   8   2      128.51      138.01     22.91 o 
   7   8   2      928.71     1062.59     45.58 o 
   8   8   2       18.30       10.35     18.69 o 
  -8   9   2       89.15       97.16     27.53 o 
  -7   9   2        2.08      -12.20     18.35 o 
  -6   9   2       51.75       11.83     19.99 o 
  -5   9   2      907.65      882.26     46.25 o 
  -4   9   2     1247.76     1141.18     43.01 o 
  -3   9   2     1819.89     1901.78     52.93 o 
  -2   9   2      550.32      552.64     34.89 o 
  -1   9   2       14.51        0.47     13.44 o 
   0   9   2        1.59      -11.03      8.51 o 
   1   9   2      299.76      303.96     20.00 o 
   2   9   2      840.65      786.69     29.59 o 
   3   9   2     1353.45     1398.45     39.42 o 
   4   9   2      862.81      928.57     39.83 o 
   5   9   2      372.87      405.05     39.74 o 
   6   9   2        6.70      -12.88     16.06 o 
   7   9   2       29.27       10.99     17.86 o 
  -6  10   2      841.18      907.37     51.45 o 
  -5  10   2       44.81       49.72     20.21 o 
  -4  10   2       37.99       34.94     19.17 o 
  -3  10   2        7.27       -9.39     15.24 o 
  -2  10   2     1049.53     1011.90     48.40 o 
  -1  10   2       27.65        1.61     19.57 o 
   0  10   2     1933.03     1967.00     69.52 o 
   1  10   2        4.53      -14.25     17.62 o 
   2  10   2      646.09      584.01     31.77 o 
   3  10   2       16.96       -5.89     12.79 o 
   4  10   2      243.38      201.05     24.63 o 
   5  10   2       19.86       29.47     17.64 o 
  -4  11   2      126.23      132.36     39.62 o 
  -3  11   2      689.30      704.51     43.70 o 
  -2  11   2       76.12       92.03     24.59 o 
  -1  11   2       95.07       72.97     22.70 o 
   0  11   2        8.66       -1.40     17.98 o 
   1  11   2      278.03      304.32     34.07 o 
   2  11   2      194.03      207.29     31.04 o 
   3  11   2      661.86      690.62     46.36 o 
 -13   0   3      479.58      504.51     60.55 o 
 -11   0   3      116.01      108.23     29.76 o 
  -9   0   3     1491.26     1833.46     62.14 o 
  -7   0   3    12087.36    12264.51    190.08 o 
  -5   0   3     2321.96     1775.25     43.43 o 
  -3   0   3        9.81       14.02     10.98 o 
  -1   0   3    20818.22    21176.05    541.25 o 
   1   0   3    15757.56    17753.20    457.63 o 
   3   0   3     2018.23     1580.79     62.69 o 
   5   0   3     1930.53     2058.04     58.30 o 
   7   0   3     3225.25     3310.71     91.76 o 
   9   0   3       64.06       -8.74     24.93 o 
  11   0   3      140.86       88.92     38.60 o 
 -13   1   3       55.00       28.37     20.48 o 
 -12   1   3      394.67      402.45     33.67 o 
 -11   1   3      264.90      307.08     34.80 o 
 -10   1   3     1760.82     1751.29     52.95 o 
  -9   1   3     1027.96     1095.20     44.65 o 
  -8   1   3      675.78      627.04     44.64 o 
  -7   1   3       80.39       27.22      7.72 o 
  -6   1   3     4744.81     4790.53     63.24 o 
  -5   1   3     3211.70     3062.86     43.07 o 
  -4   1   3     8573.91     8776.18    129.61 o 
  -3   1   3     5824.69     5330.88    105.35 o 
  -2   1   3    11165.20    11476.46    365.30 o 
  -1   1   3        1.14        7.85      5.43 o 
   0   1   3      206.50      214.48      8.99 o 
   1   1   3     6415.95     6176.02    120.10 o 
   2   1   3    13857.21    15105.50    328.02 o 
   3   1   3     2541.80     2623.05     63.10 o 
   4   1   3     5957.70     5817.40     87.36 o 
   5   1   3      691.52      794.72     23.19 o 
   6   1   3      236.11      226.47     15.10 o 
   7   1   3      256.81      286.36     18.02 o 
   8   1   3      786.01      790.41     55.13 o 
   9   1   3      596.13      593.67     31.05 o 
  10   1   3      640.18      630.75     42.23 o 
  11   1   3      123.58      162.77     31.37 o 
 -13   2   3       43.86       11.19     19.00 o 
 -12   2   3      374.50      400.17     33.35 o 
 -11   2   3       29.21       -4.91     14.48 o 
 -10   2   3      202.35      187.48     21.65 o 
  -9   2   3       15.92        5.17     12.07 o 
  -8   2   3     2972.82     2880.90     54.05 o 
  -7   2   3      214.24      195.71     13.98 o 
  -6   2   3     6205.20     6611.54     84.42 o 
  -5   2   3       26.92        9.07      7.95 o 
  -4   2   3      108.70       93.65      8.73 o 
  -3   2   3       10.21        1.01      3.78 o 
  -2   2   3    11957.06    11890.46    178.39 o 
  -1   2   3       30.10       27.23      8.06 o 
   0   2   3     9026.10     9404.72    142.92 o 
   1   2   3       63.20       74.34      6.40 o 
   2   2   3     2785.96     2626.97     48.33 o 
   3   2   3       33.94       49.31      7.88 o 
   4   2   3     1637.73     1541.79     27.84 o 
   5   2   3      776.22      643.38     17.59 o 
   6   2   3     5021.92     5003.77    114.89 o 
   7   2   3      135.48      145.14     18.21 o 
   8   2   3      791.67      857.25     35.69 o 
   9   2   3        1.42      -19.01     13.10 o 
  10   2   3       25.75        7.23     16.16 o 
 -12   3   3      114.63      118.00     26.34 o 
 -11   3   3     2096.66     2255.95     66.46 o 
 -10   3   3      305.28      264.18     25.93 o 
  -9   3   3     1317.49     1215.06     42.21 o 
  -8   3   3        0.12      -10.44      7.76 o 
  -7   3   3        0.21       -9.96      6.64 o 
  -6   3   3      763.29      680.23     21.76 o 
  -5   3   3     6470.04     6580.61     97.04 o 
  -4   3   3     1423.31     1301.96     31.54 o 
  -3   3   3    23617.53    24732.52    381.43 o 
  -2   3   3     2025.57     2310.70     33.90 o 
  -1   3   3     1067.44      991.06     19.15 o 
   0   3   3       31.47        2.84      4.87 o 
   1   3   3     2267.07     2206.06     93.94 o 
   2   3   3      797.65      954.25     21.21 o 
   3   3   3    14806.08    15218.61    198.26 o 
   4   3   3     1482.50     1331.65     23.21 o 
   5   3   3     2034.57     2043.95     36.41 o 
   6   3   3        2.08       -3.40     10.57 o 
   7   3   3      341.18      312.29     23.14 o 
   8   3   3       16.23        0.08     14.55 o 
   9   3   3      920.23     1003.42     53.55 o 
  10   3   3       65.76       41.55     23.74 o 
 -12   4   3      157.64      192.67     39.59 o 
 -11   4   3       31.61       19.79     16.46 o 
 -10   4   3       96.59       56.75     19.91 o 
  -9   4   3      861.96      879.44     41.72 o 
  -8   4   3     1358.61     1422.59     37.13 o 
  -7   4   3     2424.63     2477.70     65.41 o 
  -6   4   3     2142.17     2146.61     44.10 o 
  -5   4   3     2298.82     2369.25     39.00 o 
  -4   4   3      431.63      396.53     13.37 o 
  -3   4   3      883.06      781.27     18.05 o 
  -2   4   3     6512.83     6289.12    136.37 o 
  -1   4   3     8431.86     8595.35    193.54 o 
   0   4   3     4849.97     4657.32     80.89 o 
   1   4   3     5018.57     4616.07     81.14 o 
   2   4   3     1476.15     1730.74     50.51 o 
   3   4   3        4.07       -0.42      5.45 o 
   4   4   3      825.13      828.80     21.16 o 
   5   4   3     3152.25     3160.30     58.61 o 
   6   4   3     1030.42     1117.78     32.11 o 
   7   4   3     1153.69     1174.46     66.51 o 
   8   4   3      230.45      171.45     43.07 o 
   9   4   3      110.86      136.30     29.23 o 
  10   4   3        0.61      -13.44     20.80 o 
 -12   5   3      294.15      304.91     30.96 o 
 -11   5   3        4.05        5.48     16.69 o 
 -10   5   3     1377.66     1497.98     51.93 o 
  -9   5   3       10.14        0.01     11.42 o 
  -8   5   3      625.75      584.62     25.14 o 
  -7   5   3        2.79      -11.67      7.78 o 
  -6   5   3     1531.75     1608.45     37.80 o 
  -5   5   3        2.35       -2.37      6.40 o 
  -4   5   3    12119.10    11746.87    184.14 o 
  -3   5   3        5.65        4.06      5.53 o 
  -2   5   3     3777.73     3433.42     49.44 o 
  -1   5   3        0.05       -0.63      4.18 o 
   0   5   3      832.10      720.43     33.67 o 
   1   5   3        0.04        9.96      7.86 o 
   2   5   3     8088.58     8294.48    120.14 o 
   3   5   3        0.12        2.81      8.35 o 
   4   5   3     4046.21     4332.02     73.21 o 
   5   5   3        0.41      -13.90      9.26 o 
   6   5   3      193.87      155.95     20.09 o 
   7   5   3       22.40       11.14     14.58 o 
   8   5   3      949.89      973.06     51.64 o 
   9   5   3        0.05      -11.79     18.84 o 
 -11   6   3       30.54       -0.27     17.92 o 
 -10   6   3       17.23       -3.99     16.14 o 
  -9   6   3      371.98      356.08     23.77 o 
  -8   6   3     1348.65     1420.20     40.26 o 
  -7   6   3     3453.84     3589.26     79.61 o 
  -6   6   3     1198.84     1155.90     32.99 o 
  -5   6   3      707.38      757.33     21.46 o 
  -4   6   3       10.32        0.90      6.20 o 
  -3   6   3      458.86      366.25     15.96 o 
  -2   6   3     1593.58     1472.96     37.46 o 
  -1   6   3     5321.31     5301.94     82.31 o 
   0   6   3     4042.21     4172.94     79.71 o 
   1   6   3     2863.65     2895.58     67.30 o 
   2   6   3      703.58      765.27     29.56 o 
   3   6   3       18.59        9.84      8.96 o 
   4   6   3      168.58      162.33     15.27 o 
   5   6   3     1095.48     1119.84     40.92 o 
   6   6   3      445.95      446.47     28.02 o 
   7   6   3     1310.18     1338.21     48.35 o 
   8   6   3      306.33      351.95     30.68 o 
   9   6   3       11.00      -20.87     20.05 o 
 -10   7   3      137.60      178.09     59.95 o 
  -9   7   3      823.64      817.30     32.77 o 
  -8   7   3       98.42      116.71     17.32 o 
  -7   7   3       93.70       52.00     13.47 o 
  -6   7   3      451.76      397.65     21.49 o 
  -5   7   3     2604.20     2512.46     51.64 o 
  -4   7   3      680.50      698.39     32.21 o 
  -3   7   3     2928.16     3200.61     59.16 o 
  -2   7   3     1716.56     1646.33     45.02 o 
  -1   7   3     1210.66     1148.10     30.38 o 
   0   7   3       15.34        8.85     10.27 o 
   1   7   3     2715.77     2595.00     52.37 o 
   2   7   3     1022.11     1055.15     31.47 o 
   3   7   3     3212.66     3387.80     74.40 o 
   4   7   3      679.29      593.43     33.20 o 
   5   7   3      672.92      657.14     33.29 o 
   6   7   3       17.60       -6.70     14.83 o 
   7   7   3      101.74       71.35     18.90 o 
   8   7   3       56.94       39.53     19.25 o 
  -9   8   3       15.48      -18.71     19.63 o 
  -8   8   3      886.92      839.48     68.23 o 
  -7   8   3       71.44       57.06     20.74 o 
  -6   8   3     1367.34     1441.38     68.95 o 
  -5   8   3       37.40       17.71     13.17 o 
  -4   8   3        7.74        2.36      8.85 o 
  -3   8   3       54.41       63.91     12.31 o 
  -2   8   3     1707.81     1610.02     39.10 o 
  -1   8   3      198.72      231.41     17.76 o 
   0   8   3     4047.74     3961.74     71.28 o 
   1   8   3       32.24       32.24     11.27 o 
   2   8   3      365.67      306.36     19.84 o 
   3   8   3       14.86        9.18     10.84 o 
   4   8   3      589.24      567.50     39.26 o 
   5   8   3       89.21       43.26     17.63 o 
   6   8   3     1264.55     1384.24     51.73 o 
   7   8   3       75.82       97.16     23.49 o 
  -8   9   3       63.67       34.55     23.05 o 
  -7   9   3        5.34      -16.74     16.84 o 
  -6   9   3      204.07      217.01     30.49 o 
  -5   9   3      608.67      586.00     39.27 o 
  -4   9   3     1537.30     1550.52     48.32 o 
  -3   9   3     1301.13     1268.82     91.51 o 
  -2   9   3      772.35      824.62     33.60 o 
  -1   9   3        0.23      -15.70     10.47 o 
   0   9   3       90.06       89.61     20.74 o 
   1   9   3      253.63      259.40     20.72 o 
   2   9   3      579.85      551.87     25.38 o 
   3   9   3      930.82      951.50     33.76 o 
   4   9   3      951.93      934.70     40.71 o 
   5   9   3      126.86       75.91     20.73 o 
   6   9   3        7.00        0.76     17.51 o 
  -7  10   3      685.44      803.97     49.96 o 
  -6  10   3       36.03       20.14     21.04 o 
  -5  10   3      599.45      562.73     61.81 o 
  -4  10   3        4.42      -10.26     15.69 o 
  -3  10   3      366.20      356.39     38.69 o 
  -2  10   3       73.55       88.58     23.65 o 
  -1  10   3     1450.04     1519.09     61.66 o 
   0  10   3        3.97       -6.80     17.26 o 
   1  10   3      988.38     1012.62     34.51 o 
   2  10   3       17.11       28.90     13.29 o 
   3  10   3        0.75      -13.14     14.80 o 
   4  10   3        4.71        1.99     16.51 o 
  -4  11   3      677.75      728.40     65.85 o 
  -3  11   3      135.77      114.78     35.44 o 
  -2  11   3      311.35      334.12     36.99 o 
  -1  11   3        0.09      -25.32     16.88 o 
   0  11   3       21.75       -6.01     24.97 o 
   1  11   3       70.58       61.81     22.75 o 
   2  11   3      678.22      737.28     56.88 o 
 -12   0   4      433.72      282.21     50.14 o 
 -10   0   4      233.87      223.89     42.32 o 
  -8   0   4     7595.11     7254.60    228.54 o 
  -6   0   4     7044.53     7196.79    141.85 o 
  -4   0   4      156.03      112.22     24.00 o 
  -2   0   4      639.59      703.94     34.60 o 
   0   0   4    27115.21    30402.67    773.23 o 
   2   0   4     5094.74     4952.86    147.43 o 
   4   0   4     1039.66      977.87     52.00 o 
   6   0   4     3582.67     3204.78     85.08 o 
   8   0   4      741.95      713.05     57.20 o 
  10   0   4       20.63      -28.37     25.21 o 
 -13   1   4      133.93       91.49     28.05 o 
 -12   1   4      279.65      204.16     32.30 o 
 -11   1   4     1024.41     1078.91     60.57 o 
 -10   1   4      500.60      417.40     26.42 o 
  -9   1   4     2172.90     2030.14     55.31 o 
  -8   1   4      111.70      129.69     16.97 o 
  -7   1   4      150.55      140.22      9.50 o 
  -6   1   4     1112.14     1013.13     23.15 o 
  -5   1   4     7771.27     7868.39    107.85 o 
  -4   1   4     3200.08     3493.27     63.14 o 
  -3   1   4    11172.17    11718.42    178.54 o 
  -2   1   4     1043.87     1030.11     52.37 o 
  -1   1   4     2372.30     2722.73     49.14 o 
   0   1   4     1481.08     1667.50     33.95 o 
   1   1   4     8023.16     8398.38    162.35 o 
   2   1   4     2143.06     2401.55     58.45 o 
   3   1   4     6884.33     6826.74    140.44 o 
   4   1   4     3366.68     3266.43     80.20 o 
   5   1   4      786.28      771.44     23.80 o 
   6   1   4        2.35       -7.76      7.97 o 
   7   1   4      197.04      208.08     20.43 o 
   8   1   4      549.51      493.84     28.83 o 
   9   1   4      747.48      732.83     43.70 o 
  10   1   4      254.94      261.30     33.15 o 
 -13   2   4      459.21      507.82     34.57 o 
 -12   2   4       24.51       24.95     19.17 o 
 -11   2   4       43.74       16.46     15.74 o 
 -10   2   4       53.13       34.74     15.26 o 
  -9   2   4     1130.72     1186.15     40.78 o 
  -8   2   4      274.54      247.48     16.89 o 
  -7   2   4     5334.63     5094.47     93.59 o 
  -6   2   4      802.36      673.22     21.67 o 
  -5   2   4     6283.72     6052.80     89.97 o 
  -4   2   4       17.32        5.87      5.92 o 
  -3   2   4     4938.75     4897.21    175.38 o 
  -2   2   4      492.53      364.07     16.40 o 
  -1   2   4    14162.85    14891.90    439.81 o 
   0   2   4      677.25      659.72     18.12 o 
   1   2   4     4688.62     4435.30     75.08 o 
   2   2   4       17.38       -4.42      5.00 o 
   3   2   4       33.13        4.89      7.56 o 
   4   2   4      232.54      194.22     14.84 o 
   5   2   4     3252.86     3273.31     58.00 o 
   6   2   4      167.33      186.71     19.19 o 
   7   2   4     1843.67     1848.26     52.24 o 
   8   2   4       99.55       45.91     16.20 o 
   9   2   4       49.74       20.36     16.70 o 
  10   2   4       13.84       32.66     22.04 o 
 -12   3   4      658.36      683.50     38.28 o 
 -11   3   4      176.55      248.54     26.88 o 
 -10   3   4     2520.04     2630.26     69.30 o 
  -9   3   4      147.09      164.72     25.80 o 
  -8   3   4      215.77      188.95     15.71 o 
  -7   3   4       51.12       29.92     10.01 o 
  -6   3   4     2173.61     2262.68     44.71 o 
  -5   3   4     1116.65     1059.84     30.91 o 
  -4   3   4    21122.85    21036.11    274.15 o 
  -3   3   4     2912.09     2759.69     70.83 o 
  -2   3   4     5872.08     5796.15    184.65 o 
  -1   3   4        0.07       -2.00      3.52 o 
   0   3   4      897.26      658.87     21.74 o 
   1   3   4      821.76      816.09     33.53 o 
   2   3   4    10306.42    11901.09    340.24 o 
   3   3   4     1122.91     1152.36     30.47 o 
   4   3   4     5372.00     5561.35    123.96 o 
   5   3   4       65.86       73.53     11.25 o 
   6   3   4       13.58      -14.53      9.69 o 
   7   3   4       12.08      -11.13     11.72 o 
   8   3   4      724.54      717.61     43.45 o 
   9   3   4       32.98       20.45     21.11 o 
  10   3   4      515.00      481.17     56.74 o 
 -12   4   4      177.68      166.93     26.62 o 
 -11   4   4       20.41       -9.23     15.99 o 
 -10   4   4      142.65      166.00     23.24 o 
  -9   4   4      958.17      898.06     37.23 o 
  -8   4   4     2184.15     2139.74     63.21 o 
  -7   4   4     1786.84     1776.39     40.81 o 
  -6   4   4     2241.84     2112.71     44.13 o 
  -5   4   4     1208.93     1231.30     41.79 o 
  -4   4   4       82.14      100.35     10.36 o 
  -3   4   4      114.13      136.49     19.80 o 
  -2   4   4     5812.49     5417.95    129.42 o 
  -1   4   4     3674.95     4004.67     84.01 o 
   0   4   4     6120.92     6319.52    107.14 o 
   1   4   4     3078.27     2934.39     59.12 o 
   2   4   4      651.13      645.21     18.09 o 
   3   4   4      185.96      139.48     11.50 o 
   4   4   4     1461.02     1453.49     35.34 o 
   5   4   4     1308.15     1265.27     51.72 o 
   6   4   4     1753.08     1802.30    165.33 o 
   7   4   4      363.24      332.84     34.02 o 
   8   4   4      372.82      386.67     38.94 o 
   9   4   4       22.58        9.00     19.32 o 
 -12   5   4        0.35      -26.40     17.67 o 
 -11   5   4      981.33     1001.86     44.06 o 
 -10   5   4        2.00      -13.46     14.01 o 
  -9   5   4      888.55      888.57     32.16 o 
  -8   5   4        0.06      -11.65      9.82 o 
  -7   5   4      113.36       72.80     12.84 o 
  -6   5   4       35.44       22.53      9.48 o 
  -5   5   4     5463.31     5259.32     73.88 o 
  -4   5   4       52.40       63.47      8.80 o 
  -3   5   4     5689.66     6060.26    121.40 o 
  -2   5   4       12.20        1.80      4.76 o 
  -1   5   4       84.52       43.05     10.43 o 
   0   5   4      146.61      152.55     15.05 o 
   1   5   4     5221.71     5060.20     92.10 o 
   2   5   4       13.29       10.52     10.08 o 
   3   5   4     5755.79     5710.57     94.88 o 
   4   5   4       47.46       37.79     10.90 o 
   5   5   4      939.29      969.73     37.33 o 
   6   5   4       28.29        1.53     16.19 o 
   7   5   4      380.53      426.33     35.52 o 
   8   5   4        3.09       -3.53     19.35 o 
   9   5   4      867.79     1016.33     70.27 o 
 -11   6   4        1.23      -18.69     15.01 o 
 -10   6   4       21.23       12.95     16.51 o 
  -9   6   4      434.19      427.48     28.62 o 
  -8   6   4     1605.97     1656.55     68.54 o 
  -7   6   4     1512.11     1557.32     63.66 o 
  -6   6   4     2397.99     2474.29     51.65 o 
  -5   6   4       90.28      125.52     11.47 o 
  -4   6   4        0.19      -10.16      6.77 o 
  -3   6   4      100.61      115.88     17.59 o 
  -2   6   4     3628.98     3378.64     60.05 o 
  -1   6   4     2898.13     2872.12     62.00 o 
   0   6   4     5161.02     5091.58     94.50 o 
   1   6   4     1829.11     1873.98     47.99 o 
   2   6   4      237.23      202.42     19.22 o 
   3   6   4        7.05       -6.92      8.70 o 
   4   6   4      485.56      477.81     25.33 o 
   5   6   4      548.20      501.46     46.11 o 
   6   6   4     1351.08     1399.42     49.44 o 
   7   6   4      335.89      417.51     32.93 o 
   8   6   4      260.56      270.25     37.16 o 
 -10   7   4      768.76      886.23     41.55 o 
  -9   7   4      260.47      311.15     24.23 o 
  -8   7   4      161.71      142.80     21.10 o 
  -7   7   4       45.14       26.55     14.70 o 
  -6   7   4     1402.18     1397.12     45.48 o 
  -5   7   4      783.78      761.26     27.48 o 
  -4   7   4     3339.27     3142.82     61.93 o 
  -3   7   4      857.03      779.79     26.74 o 
  -2   7   4     2166.04     2155.72     45.81 o 
  -1   7   4      164.27      180.44     18.43 o 
   0   7   4      308.02      284.46     21.60 o 
   1   7   4      524.24      518.04     26.38 o 
   2   7   4     3526.96     3749.16     69.88 o 
   3   7   4      554.48      579.75     25.25 o 
   4   7   4     1322.34     1309.22     46.29 o 
   5   7   4       70.22       32.71     17.16 o 
   6   7   4        6.10      -20.05     13.36 o 
   7   7   4       23.34       22.95     20.53 o 
  -9   8   4      436.25      431.46     63.06 o 
  -8   8   4       35.17       35.74     16.54 o 
  -7   8   4     1423.53     1485.91     50.35 o 
  -6   8   4      108.50      101.71     18.81 o 
  -5   8   4      424.61      451.76     27.23 o 
  -4   8   4        5.29       -8.13      9.65 o 
  -3   8   4      688.31      626.01     24.88 o 
  -2   8   4      377.96      360.65     24.26 o 
  -1   8   4     2777.74     2654.27     63.79 o 
   0   8   4       28.29       30.36     14.02 o 
   1   8   4     1466.20     1445.58     39.22 o 
   2   8   4       15.51      -12.96     10.08 o 
   3   8   4      118.01      134.29     18.35 o 
   4   8   4        2.56       -4.45     15.25 o 
   5   8   4      953.58     1088.14     62.46 o 
   6   8   4       80.96       69.85     21.10 o 
   7   8   4      553.42      602.37     40.91 o 
  -8   9   4       40.79       56.24     28.46 o 
  -7   9   4        5.82       -8.35     16.15 o 
  -6   9   4      176.12      123.79     25.36 o 
  -5   9   4      818.21      841.33     37.05 o 
  -4   9   4     1039.89     1079.94     35.16 o 
  -3   9   4     1444.70     1572.27     57.32 o 
  -2   9   4      253.34      261.59     23.18 o 
  -1   9   4       12.83       -4.34     10.92 o 
   0   9   4      159.77      152.88     17.47 o 
   1   9   4      275.17      243.33     28.78 o 
   2   9   4      753.63      730.44     30.03 o 
   3   9   4      779.50      804.24     31.87 o 
   4   9   4      436.28      484.34     32.13 o 
   5   9   4      210.47      190.78     26.71 o 
  -6  10   4      750.98      797.60     48.05 o 
  -5  10   4       40.11       44.46     31.25 o 
  -4  10   4        7.49       -5.44     25.86 o 
  -3  10   4        7.98       10.07     29.67 o 
  -2  10   4      966.03      995.54     49.85 o 
  -1  10   4       29.31       33.10     21.83 o 
   0  10   4     1308.90     1289.62     45.80 o 
   1  10   4        0.94       -9.10     12.49 o 
   2  10   4      272.75      228.02     29.94 o 
   3  10   4        3.98      -21.43     14.29 o 
   4  10   4      222.68      184.81     27.13 o 
  -3  11   4      549.36      654.95     44.29 o 
  -2  11   4       76.21      100.24     24.56 o 
  -1  11   4       23.90        1.13     19.10 o 
   0  11   4        8.19       14.85     30.97 o 
   1  11   4      298.51      369.64     38.63 o 
 -13   0   5      450.81      499.21     66.13 o 
 -11   0   5      110.08       64.09     31.07 o 
  -9   0   5     2850.65     2906.81    121.66 o 
  -7   0   5    13899.34    12559.37    238.48 o 
  -5   0   5     2677.79     2638.98     96.08 o 
  -3   0   5     1277.28     1073.76     48.55 o 
  -1   0   5    27522.47    27613.99    708.22 o 
   3   0   5      183.36      177.01     26.97 o 
   5   0   5     2107.19     2165.81     73.81 o 
   7   0   5     1800.43     1678.26     60.41 o 
   9   0   5       48.59       11.53     26.42 o 
 -13   1   5       88.88       54.69     26.90 o 
 -12   1   5      583.08      526.78     41.17 o 
 -11   1   5      257.63      287.54     40.46 o 
 -10   1   5     1752.90     1692.88     65.14 o 
  -9   1   5      648.60      526.85     34.62 o 
  -8   1   5      450.23      427.62     27.20 o 
  -7   1   5      189.24      182.17     14.94 o 
  -6   1   5     4111.19     4018.92    105.11 o 
  -5   1   5     2501.45     2426.23     50.74 o 
  -4   1   5     6493.69     6979.32    132.91 o 
  -3   1   5     6211.48     6023.46    122.42 o 
  -2   1   5     6262.36     6401.26    138.27 o 
  -1   1   5     1306.21     1247.72     29.67 o 
   0   1   5      430.77      443.87     23.67 o 
   2   1   5     7742.85     8003.23    161.24 o 
   3   1   5     1449.06     1649.92     49.52 o 
   4   1   5     2324.83     2080.77     60.42 o 
   5   1   5      382.34      337.91     17.60 o 
   6   1   5        0.01       -3.86     10.34 o 
   7   1   5      254.51      249.20     22.87 o 
   8   1   5      569.33      549.25     30.78 o 
   9   1   5      278.64      259.63     32.07 o 
 -13   2   5       87.67       96.24     29.00 o 
 -12   2   5      358.22      322.10     37.60 o 
 -11   2   5        0.12      -24.59     16.39 o 
 -10   2   5      430.57      359.69     36.37 o 
  -9   2   5       38.91       21.36     16.61 o 
  -8   2   5     3220.44     3010.97     65.53 o 
  -7   2   5      794.32      839.88     26.22 o 
  -6   2   5     5201.96     5169.12     93.38 o 
  -5   2   5      121.50      167.15     16.33 o 
  -4   2   5       41.58       47.59      9.16 o 
  -3   2   5      332.42      375.31     16.24 o 
  -2   2   5     9187.05     9502.96    353.06 o 
  -1   2   5      834.18      886.99     30.76 o 
   0   2   5     8268.29     8785.22    210.86 o 
   1   2   5     1264.07     1081.21     28.29 o 
   2   2   5     1410.36     1219.55     38.38 o 
   3   2   5        0.84       -8.97      7.25 o 
   4   2   5     1502.93     1269.94     35.47 o 
   5   2   5      361.13      264.34     16.83 o 
   6   2   5     2897.89     2877.74     68.06 o 
   7   2   5      217.01      257.64     24.29 o 
   8   2   5      394.19      396.67     28.31 o 
   9   2   5       11.50        1.30     21.30 o 
 -12   3   5      117.28      115.33     23.12 o 
 -11   3   5     2232.02     2226.80     65.69 o 
 -10   3   5      232.76      215.99     24.31 o 
  -9   3   5      787.29      839.32     36.04 o 
  -8   3   5       14.02        4.25      9.03 o 
  -7   3   5      108.46       81.35     11.87 o 
  -6   3   5      438.44      342.04     18.79 o 
  -5   3   5     9786.84     9855.86    288.80 o 
  -4   3   5      343.98      395.61     18.62 o 
  -3   3   5    10404.98    10967.50    481.32 o 
  -2   3   5      647.54      709.27     21.08 o 
  -1   3   5       36.49       28.26     12.01 o 
   0   3   5        2.56       -5.55      5.00 o 
   1   3   5     3407.88     3350.90     69.69 o 
   2   3   5      487.65      402.17     17.82 o 
   3   3   5     7639.65     7357.07    182.59 o 
   4   3   5      554.41      477.27     21.82 o 
   5   3   5      606.05      604.64     27.19 o 
   6   3   5       15.09       -2.95     15.16 o 
   7   3   5      305.60      312.35     34.39 o 
   8   3   5       32.85       22.27     20.92 o 
   9   3   5      619.46      692.00     46.04 o 
 -12   4   5      208.30      304.61     30.81 o 
 -11   4   5        0.43      -22.47     14.98 o 
 -10   4   5      114.67       96.75     20.93 o 
  -9   4   5      852.19      816.74     30.03 o 
  -8   4   5     1746.07     1756.10     81.22 o 
  -7   4   5     2288.99     2232.76     63.99 o 
  -6   4   5     2392.81     2195.13     45.73 o 
  -5   4   5      621.60      640.59     33.40 o 
  -4   4   5      250.41      227.24     17.84 o 
  -3   4   5     2821.59     2698.71     53.65 o 
  -2   4   5     3193.98     3167.15    118.96 o 
  -1   4   5     4998.36     4823.10    197.75 o 
   0   4   5     3354.17     3320.42    133.43 o 
   1   4   5     2022.62     1920.77     80.69 o 
   2   4   5      768.62      830.07     47.07 o 
   3   4   5      189.27      189.01     21.90 o 
   4   4   5      451.77      531.98     26.15 o 
   5   4   5     1738.42     1661.67     62.94 o 
   6   4   5      629.52      555.70     37.86 o 
   7   4   5      669.73      705.26     45.15 o 
   8   4   5       97.49       40.45     24.05 o 
   9   4   5       22.88       14.25     21.14 o 
 -12   5   5      370.78      418.14     41.14 o 
 -11   5   5        6.82        5.45     16.57 o 
 -10   5   5     1055.36     1178.38     46.48 o 
  -9   5   5        8.68       14.06     12.59 o 
  -8   5   5      149.77      138.93     17.11 o 
  -7   5   5       26.70        8.94      9.76 o 
  -6   5   5     1765.43     1701.88     40.02 o 
  -5   5   5       21.71       15.69     10.72 o 
  -4   5   5     7163.97     6806.30    166.34 o 
  -3   5   5       95.59      113.08     14.56 o 
  -2   5   5     1049.95      972.37     42.62 o 
  -1   5   5       22.31        3.83      9.31 o 
   0   5   5     1869.24     1516.80     41.09 o 
   1   5   5       22.15       39.83     11.90 o 
   2   5   5     5677.21     6122.96    111.20 o 
   3   5   5       24.79       16.97     16.14 o 
   4   5   5     1347.51     1435.61     43.74 o 
   5   5   5        1.99      -20.64     18.88 o 
   6   5   5        1.56      -10.68     16.28 o 
   7   5   5       42.49       45.31     23.03 o 
   8   5   5      657.75      666.96     46.75 o 
 -11   6   5        4.94      -19.36     17.24 o 
 -10   6   5       48.10       38.24     19.18 o 
  -9   6   5      571.79      547.44     26.95 o 
  -8   6   5     1093.52     1078.60     35.27 o 
  -7   6   5     2570.17     2632.56     56.25 o 
  -6   6   5      735.84      669.15     31.53 o 
  -5   6   5      385.71      433.32     24.30 o 
  -4   6   5        8.17      -11.63      7.75 o 
  -3   6   5      578.45      592.27     26.02 o 
  -2   6   5      844.68      712.72     30.03 o 
  -1   6   5     5022.27     5005.50     94.70 o 
   0   6   5     2189.56     2143.65     53.10 o 
   1   6   5     1506.84     1460.36     42.96 o 
   2   6   5       97.75      108.85     17.38 o 
   3   6   5       47.07       20.28     12.23 o 
   4   6   5      280.29      286.30     26.13 o 
   5   6   5      981.00      950.18     48.55 o 
   6   6   5      258.89      280.68     35.97 o 
   7   6   5      657.78      644.02     45.57 o 
   8   6   5       68.60       42.38     39.44 o 
 -10   7   5      112.74      181.87     33.68 o 
  -9   7   5      586.55      578.39     34.27 o 
  -8   7   5       70.68       82.59     19.17 o 
  -7   7   5      340.32      307.64     33.73 o 
  -6   7   5      431.24      386.18     26.47 o 
  -5   7   5     2172.72     2282.16     50.63 o 
  -4   7   5      331.51      339.98     19.91 o 
  -3   7   5     2091.73     2195.97     55.65 o 
  -2   7   5      346.66      321.61     22.64 o 
  -1   7   5      201.46      201.11     20.04 o 
   0   7   5      118.34      125.12     19.57 o 
   1   7   5     2011.04     1978.38     53.48 o 
   2   7   5      393.33      422.22     22.78 o 
   3   7   5     1998.32     2070.47     50.52 o 
   4   7   5      161.53      102.78     21.14 o 
   5   7   5      251.40      246.03     28.03 o 
   6   7   5        4.50      -20.92     15.43 o 
   7   7   5      148.28      169.81     39.81 o 
  -9   8   5       22.44       11.33     17.71 o 
  -8   8   5      988.49     1016.11     71.77 o 
  -7   8   5       36.11       17.45     16.51 o 
  -6   8   5      918.74      950.17     41.16 o 
  -5   8   5       16.79        1.33     11.62 o 
  -4   8   5       32.31       16.84     11.23 o 
  -3   8   5       69.75       50.52     15.43 o 
  -2   8   5     1735.53     1689.69     49.69 o 
  -1   8   5      246.60      272.40     24.08 o 
   0   8   5     2072.47     2063.95     56.31 o 
   1   8   5        0.35      -15.62     10.42 o 
   2   8   5       97.33       32.51     16.07 o 
   3   8   5       14.42       -1.43     12.17 o 
   4   8   5      535.61      564.64     37.56 o 
   5   8   5       59.27       55.01     20.23 o 
   6   8   5      695.39      779.30     63.85 o 
  -8   9   5       35.56       15.60     21.12 o 
  -7   9   5        3.56      -18.32     14.40 o 
  -6   9   5      258.86      239.63     25.56 o 
  -5   9   5      650.66      633.31     33.65 o 
  -4   9   5     1350.09     1426.99     50.33 o 
  -3   9   5      637.76      663.77     47.57 o 
  -2   9   5      532.94      549.47     30.20 o 
  -1   9   5       16.56       -5.50     14.09 o 
   0   9   5      110.35       83.71     16.73 o 
   1   9   5      420.18      423.65     24.81 o 
   2   9   5      399.95      396.20     25.71 o 
   3   9   5      531.99      636.35     36.65 o 
   4   9   5      501.37      527.02     34.95 o 
  -6  10   5       34.83       29.21     32.83 o 
  -5  10   5      357.27      421.64     55.16 o 
  -4  10   5        4.71       -4.97     17.65 o 
  -3  10   5      441.42      370.39     30.34 o 
  -2  10   5       31.23       35.45     17.08 o 
  -1  10   5     1136.76     1259.71     46.58 o 
   0  10   5        3.60      -13.95     12.76 o 
   1  10   5      677.19      734.53     31.89 o 
   2  10   5        1.76      -11.33     12.56 o 
   3  10   5       15.23       -3.36     16.66 o 
 -12   0   6      262.10      247.70     48.55 o 
 -10   0   6      366.99      280.25     44.74 o 
  -8   0   6     8286.09     8203.17    255.33 o 
  -6   0   6     6684.83     7300.38    149.34 o 
  -4   0   6       76.20      115.54     21.35 o 
  -2   0   6     4621.72     5132.10    155.15 o 
   0   0   6    17871.38    19788.18    519.40 o 
   2   0   6      952.30      942.05     51.44 o 
   4   0   6     1690.97     1473.64     72.55 o 
   6   0   6     2263.53     2150.18     69.80 o 
   8   0   6      330.01      320.62     49.02 o 
 -13   1   6      236.38      195.21     36.63 o 
 -12   1   6      344.94      331.08     37.86 o 
 -11   1   6     1013.77     1002.35     52.44 o 
 -10   1   6      280.44      294.99     32.72 o 
  -9   1   6     1372.41     1220.51     52.40 o 
  -8   1   6      107.43      148.18     16.54 o 
  -7   1   6      811.17      849.84     24.27 o 
  -6   1   6     1389.04     1377.80     31.31 o 
  -5   1   6     8230.21     8368.56    139.30 o 
  -4   1   6     1818.35     2025.34     57.69 o 
  -3   1   6     4939.75     4971.90    132.70 o 
  -2   1   6      888.10      901.96     26.50 o 
  -1   1   6      218.73      244.18     18.42 o 
   0   1   6     1708.38     1999.76     53.21 o 
   1   1   6     5012.22     4936.08    108.46 o 
   2   1   6     1562.26     1398.09     44.92 o 
   3   1   6     3830.96     3907.60    126.64 o 
   4   1   6      877.86      866.20     38.35 o 
   5   1   6      269.33      261.17     18.42 o 
   6   1   6       10.23        0.62     12.47 o 
   7   1   6      209.40      186.77     22.61 o 
   8   1   6      280.80      232.17     35.90 o 
   9   1   6      372.24      322.20     53.20 o 
 -13   2   6      382.46      470.18     47.39 o 
 -12   2   6       12.79       -4.78     20.22 o 
 -11   2   6        0.88      -16.17     17.47 o 
 -10   2   6       11.79       -5.58     16.53 o 
  -9   2   6     2153.65     2167.91     93.29 o 
  -8   2   6      385.78      370.46     27.43 o 
  -7   2   6     4383.77     4257.82     88.48 o 
  -6   2   6      541.67      473.15     22.03 o 
  -5   2   6     1581.32     1506.40     39.04 o 
  -4   2   6       33.06       11.23      7.99 o 
  -3   2   6     6891.26     6215.68    270.20 o 
  -2   2   6     1903.93     1822.78     62.96 o 
  -1   2   6    11968.11    12279.98    190.31 o 
   0   2   6     1361.76     1506.14     36.07 o 
   1   2   6     3131.41     3055.22     60.92 o 
   2   2   6        6.91        2.24     15.53 o 
   3   2   6      194.41      182.05     23.88 o 
   4   2   6      326.85      343.09     20.54 o 
   5   2   6     2450.31     2478.38     51.52 o 
   6   2   6      238.54      281.82     24.27 o 
   7   2   6     1087.87     1052.50     52.64 o 
   8   2   6       66.27       28.67     21.47 o 
   9   2   6       12.42       22.51     32.28 o 
 -12   3   6      723.52      742.75     48.23 o 
 -11   3   6      143.30      134.42     26.90 o 
 -10   3   6     2256.16     2296.53    202.45 o 
  -9   3   6      120.27       93.54     22.10 o 
  -8   3   6       19.39        9.18     13.14 o 
  -7   3   6       94.80      100.66     14.45 o 
  -6   3   6     1111.48     1072.52     33.64 o 
  -5   3   6      335.68      300.85     18.45 o 
  -4   3   6    11689.67    11496.43    884.55 o 
  -3   3   6      431.53      473.30     27.39 o 
  -2   3   6     1932.97     1890.06     58.62 o 
  -1   3   6       20.19       18.93      9.77 o 
   0   3   6      781.03      619.09     20.75 o 
   1   3   6      122.28      114.43     17.25 o 
   2   3   6     4650.68     5121.40    159.15 o 
   3   3   6      337.89      400.66     27.32 o 
   4   3   6     1697.64     1640.90     59.58 o 
   5   3   6       19.29      -18.02     15.50 o 
   6   3   6       39.42       39.23     18.82 o 
   7   3   6       15.74       -6.68     17.76 o 
   8   3   6      435.60      431.69     39.11 o 
 -12   4   6      129.02      126.89     30.46 o 
 -11   4   6        0.27      -25.52     17.01 o 
 -10   4   6      239.06      255.47     49.39 o 
  -9   4   6     1156.52     1111.92     42.04 o 
  -8   4   6     1537.47     1527.18     78.74 o 
  -7   4   6     2129.20     2153.49     59.77 o 
  -6   4   6     1511.90     1393.86     39.71 o 
  -5   4   6      653.53      686.82     41.79 o 
  -4   4   6        4.99       -8.59      7.40 o 
  -3   4   6      796.88      922.32     27.01 o 
  -2   4   6     3758.10     3623.67    289.93 o 
  -1   4   6     4280.20     4306.56    144.87 o 
   0   4   6     2894.16     2967.70    132.69 o 
   1   4   6     1798.55     1510.96     64.23 o 
   2   4   6      114.11       86.77     19.06 o 
   3   4   6        0.53       -9.02     12.33 o 
   4   4   6     1030.38     1018.37     44.10 o 
   5   4   6     1069.38      997.47     58.55 o 
   6   4   6      807.89      765.68     52.37 o 
   7   4   6      282.82      267.06     34.74 o 
   8   4   6      104.39      104.40     27.61 o 
 -12   5   6        0.86      -13.68     16.96 o 
 -11   5   6      781.48      739.38     38.77 o 
 -10   5   6        4.05       21.59     15.70 o 
  -9   5   6      457.06      493.82     25.94 o 
  -8   5   6        0.03      -14.85      9.90 o 
  -7   5   6      288.19      226.18     21.31 o 
  -6   5   6       14.65        5.39     10.04 o 
  -5   5   6     4471.05     4665.82    301.00 o 
  -4   5   6        2.13        4.88     25.63 o 
  -3   5   6     2940.42     3319.03    263.70 o 
  -2   5   6        9.82      -16.56     11.04 o 
  -1   5   6       53.10       68.77     17.10 o 
   0   5   6       57.06       60.90     15.75 o 
   1   5   6     3273.21     3366.92    163.10 o 
   2   5   6        0.54       -1.72     12.30 o 
   3   5   6     2587.37     2602.56    100.83 o 
   4   5   6        9.17       -5.70     12.31 o 
   5   5   6      248.69      285.34     33.75 o 
   6   5   6       12.26       -9.88     19.65 o 
   7   5   6      233.40      266.76     37.00 o 
 -11   6   6        1.07      -22.59     15.06 o 
 -10   6   6       54.24       14.85     17.47 o 
  -9   6   6      278.26      295.21     27.91 o 
  -8   6   6     1550.72     1632.79     52.82 o 
  -7   6   6     1197.84     1204.72     43.48 o 
  -6   6   6     1538.62     1522.69     58.19 o 
  -5   6   6        5.41       36.61     22.00 o 
  -4   6   6       25.66      -10.68     12.58 o 
  -3   6   6      179.72      183.80     26.32 o 
  -2   6   6     2122.21     2004.17    197.94 o 
  -1   6   6     1113.94     1090.72     53.63 o 
   0   6   6     2662.51     2493.05     61.98 o 
   1   6   6      555.08      457.15     25.84 o 
   2   6   6       30.27       -6.84     15.40 o 
   3   6   6        9.24      -23.79     15.86 o 
   4   6   6      374.84      349.27     55.16 o 
   5   6   6      255.27      234.44     32.62 o 
   6   6   6      691.73      717.41     65.30 o 
   7   6   6      124.70      101.37     29.64 o 
 -10   7   6      635.42      700.57     49.86 o 
  -9   7   6      147.98      141.12     23.15 o 
  -8   7   6       81.62       40.42     18.02 o 
  -7   7   6       21.01       -0.71     14.67 o 
  -6   7   6     1326.75     1168.10     42.59 o 
  -5   7   6      336.20      402.58     35.59 o 
  -4   7   6     1828.46     1798.10    119.48 o 
  -3   7   6      364.15      335.30     25.30 o 
  -2   7   6      913.59      852.66     36.07 o 
  -1   7   6       45.01       40.11     14.26 o 
   0   7   6      281.11      253.30     23.23 o 
   1   7   6      297.71      324.00     25.69 o 
   2   7   6     1861.08     1939.38     55.52 o 
   3   7   6      161.88      184.12     19.38 o 
   4   7   6      523.51      529.48     66.13 o 
   5   7   6        2.07      -27.19     20.83 o 
   6   7   6        4.12        6.11     23.08 o 
  -9   8   6      470.84      475.74     33.78 o 
  -8   8   6       29.51       12.48     16.40 o 
  -7   8   6      999.18     1096.31     44.24 o 
  -6   8   6       40.45       17.91     20.16 o 
  -5   8   6      180.56      232.39     29.38 o 
  -4   8   6        0.41      -17.40     11.60 o 
  -3   8   6      842.29      779.37     39.29 o 
  -2   8   6      247.84      308.14     28.34 o 
  -1   8   6     2186.62     2169.84     59.50 o 
   0   8   6       50.72       39.00     15.48 o 
   1   8   6      795.65      857.88     37.12 o 
   2   8   6        0.04      -15.62     10.42 o 
   3   8   6      151.92      154.73     20.52 o 
   4   8   6        4.08      -13.82     16.38 o 
   5   8   6      648.74      776.09     62.46 o 
  -8   9   6       20.13        1.27     18.13 o 
  -7   9   6       27.87       -6.39     16.21 o 
  -6   9   6      135.05      137.85     22.71 o 
  -5   9   6      729.37      791.98     49.81 o 
  -4   9   6      628.85      709.25     35.91 o 
  -3   9   6     1058.07     1106.08     43.13 o 
  -2   9   6       64.37       51.25     17.72 o 
  -1   9   6        0.16      -18.93     12.62 o 
   0   9   6      132.76      123.41     20.73 o 
   1   9   6      345.96      372.26     26.41 o 
   2   9   6      332.50      354.05     30.37 o 
   3   9   6      505.36      557.15     35.20 o 
  -6  10   6      506.41      635.11     63.25 o 
  -5  10   6       26.22       10.15     20.47 o 
  -4  10   6        3.58      -20.14     14.93 o 
  -3  10   6        4.23       -8.72     14.93 o 
  -2  10   6      826.91      908.71     40.71 o 
  -1  10   6       22.21       27.43     15.26 o 
   0  10   6      693.91      697.90     31.64 o 
   1  10   6        0.18       -8.36     13.82 o 
 -13   0   7      270.12      352.25     59.16 o 
 -11   0   7        0.37       16.74     27.63 o 
  -9   0   7     3712.46     3806.73    148.92 o 
  -7   0   7     6169.37     6244.35    159.75 o 
  -5   0   7      303.34      298.21     20.95 o 
  -3   0   7     5262.63     5197.77    162.96 o 
  -1   0   7    11523.79    11447.81    316.72 o 
   1   0   7     4593.57     5122.70    164.36 o 
   3   0   7      672.47      825.04     52.83 o 
   5   0   7     2318.58     2373.65    104.64 o 
   7   0   7      767.61      665.61     58.23 o 
 -13   1   7       92.73       98.80     28.35 o 
 -12   1   7      589.10      641.11     45.53 o 
 -11   1   7      365.83      330.58     36.60 o 
 -10   1   7     1204.32     1179.45     81.39 o 
  -9   1   7       76.61       36.00     18.02 o 
  -8   1   7      251.47      282.06     25.55 o 
  -7   1   7      290.31      322.83     17.15 o 
  -6   1   7     3327.25     3232.40     56.91 o 
  -5   1   7     1710.58     1609.32     41.53 o 
  -4   1   7     4265.70     4314.46     81.19 o 
  -3   1   7     2621.82     2599.45     66.82 o 
  -2   1   7     1486.11     1517.75     38.64 o 
  -1   1   7      267.89      221.50     17.59 o 
   0   1   7      716.13      724.05     31.31 o 
   1   1   7     1906.28     2095.53     60.89 o 
   2   1   7     3354.17     3813.15    135.52 o 
   3   1   7     1116.75     1216.16     46.08 o 
   4   1   7      742.42      693.72     56.79 o 
   5   1   7      129.88       59.72     19.91 o 
   6   1   7       22.72       -1.39     15.24 o 
   7   1   7      130.56      124.48     24.59 o 
   8   1   7      290.10      283.51     49.76 o 
 -13   2   7       44.66       21.00     23.55 o 
 -12   2   7      175.99      174.94     31.12 o 
 -11   2   7       55.42       56.48     21.94 o 
 -10   2   7      611.54      498.25     36.43 o 
  -9   2   7       82.68       62.27     19.66 o 
  -8   2   7     2910.44     2879.24     88.76 o 
  -7   2   7     1024.65      979.54     33.71 o 
  -6   2   7     3229.41     3449.40     71.44 o 
  -5   2   7      224.53      167.67     16.15 o 
  -4   2   7       96.42      115.80     13.99 o 
  -3   2   7     1009.89     1081.87     32.14 o 
  -2   2   7     8590.95     8837.92    144.91 o 
  -1   2   7     1906.30     1798.63     42.70 o 
   0   2   7     4004.10     4040.78     76.59 o 
   1   2   7      176.55      115.15     14.36 o 
   2   2   7       57.18       17.23     12.67 o 
   3   2   7      193.42      134.11     16.91 o 
   4   2   7     1322.51     1193.68     38.41 o 
   5   2   7      301.14      295.51     47.07 o 
   6   2   7     1329.47     1264.17     56.99 o 
   7   2   7      128.97      112.22     28.51 o 
   8   2   7      126.34      127.99     42.04 o 
 -12   3   7       90.18       42.68     25.11 o 
 -11   3   7     1646.34     1582.05     66.89 o 
 -10   3   7      231.93      261.46     32.87 o 
  -9   3   7      609.08      612.85     30.35 o 
  -8   3   7       49.46       41.97     13.62 o 
  -7   3   7      543.10      501.21     24.60 o 
  -6   3   7      245.58      270.28     21.17 o 
  -5   3   7     6208.42     5877.23    368.95 o 
  -4   3   7      494.88      569.73     24.16 o 
  -3   3   7     4541.85     4682.41    121.49 o 
  -2   3   7      382.94      317.35     19.16 o 
  -1   3   7        2.98       -2.07     12.06 o 
   0   3   7        5.68       -7.04     11.39 o 
   1   3   7     2346.14     2381.43     70.18 o 
   2   3   7      157.91      116.13     20.94 o 
   3   3   7     2991.12     2741.06    106.60 o 
   4   3   7      163.40      154.17     23.37 o 
   5   3   7      177.91      141.31     27.27 o 
   6   3   7        4.82      -16.38     18.01 o 
   7   3   7      194.69      165.18     30.92 o 
 -12   4   7      136.58      119.66     38.79 o 
 -11   4   7       14.49      -10.72     19.49 o 
 -10   4   7      255.40      286.33     34.22 o 
  -9   4   7      804.58      790.42     33.90 o 
  -8   4   7     1344.37     1380.42     43.59 o 
  -7   4   7     2006.47     1990.57     52.26 o 
  -6   4   7      956.93      861.60     31.34 o 
  -5   4   7       20.42       10.33     10.74 o 
  -4   4   7        0.77      -13.72     11.97 o 
  -3   4   7     1466.04     1305.98    124.45 o 
  -2   4   7     1924.79     1761.04    115.38 o 
  -1   4   7     3273.51     3337.03    148.78 o 
   0   4   7     1728.23     1803.15     95.06 o 
   1   4   7      934.13      821.15     39.88 o 
   2   4   7       82.91       76.92     19.61 o 
   3   4   7      136.23      121.57     27.16 o 
   4   4   7      525.39      618.96     36.57 o 
   5   4   7      835.20      788.23     47.42 o 
   6   4   7      433.53      445.98     39.93 o 
   7   4   7      298.53      337.25     39.14 o 
 -11   5   7        9.11        9.88     20.77 o 
 -10   5   7      883.01      941.77     55.72 o 
  -9   5   7        0.04      -18.87     12.58 o 
  -8   5   7       40.88       -6.12     16.90 o 
  -7   5   7        5.10       -5.68     15.54 o 
  -6   5   7     1006.99      950.80     55.53 o 
  -5   5   7        0.05        6.37     14.63 o 
  -4   5   7     4207.14     4112.70    334.02 o 
  -3   5   7       74.08       42.77     17.25 o 
  -2   5   7      825.84      781.78     38.43 o 
  -1   5   7       48.64       23.25     16.84 o 
   0   5   7      796.87      661.40     36.69 o 
   1   5   7        8.10        4.09     14.83 o 
   2   5   7     2570.05     2908.39    103.71 o 
   3   5   7        8.12        7.75     17.07 o 
   5   5   7        0.30      -27.66     18.44 o 
   6   5   7        5.37      -28.90     32.23 o 
   7   5   7       12.87      -11.28     22.99 o 
 -11   6   7        0.08      -46.18     30.79 o 
 -10   6   7       51.79       56.09     37.21 o 
  -9   6   7      655.65      704.49     44.94 o 
  -8   6   7      697.99      648.77     41.08 o 
  -7   6   7     1681.23     1853.94     97.29 o 
  -6   6   7      594.98      547.25     36.75 o 
  -5   6   7      246.58      273.78     34.79 o 
  -4   6   7        1.10      -19.79     13.19 o 
  -3   6   7     1119.57     1043.19     88.92 o 
  -2   6   7      376.09      312.39     30.16 o 
  -1   6   7     3208.49     3242.82    210.35 o 
   0   6   7     1002.67     1050.71     47.01 o 
   1   6   7      610.47      517.96     67.11 o 
   2   6   7       30.60        7.81     17.01 o 
   3   6   7      125.04      114.91     25.50 o 
   4   6   7      124.51      101.34     28.58 o 
   5   6   7      611.57      617.53     64.92 o 
   6   6   7      126.46       76.92     31.58 o 
 -10   7   7      120.20      147.41     35.39 o 
  -9   7   7      387.83      456.94     42.90 o 
  -8   7   7      111.28      118.35     27.21 o 
  -7   7   7      299.64      286.94     33.45 o 
  -6   7   7      219.20      227.13     30.52 o 
  -5   7   7     1868.93     1962.42     69.66 o 
  -4   7   7      120.06      134.43     24.13 o 
  -3   7   7     1218.83     1243.88     61.72 o 
  -2   7   7      170.11      201.61     26.96 o 
  -1   7   7       12.03      -17.86     14.79 o 
   0   7   7        7.30        0.56     16.99 o 
   1   7   7     1078.74     1069.33     72.55 o 
   2   7   7       83.30       71.72     23.39 o 
   3   7   7     1086.37     1127.78     44.97 o 
   4   7   7       48.42       23.60     25.31 o 
   5   7   7       80.23       26.67     63.81 o 
  -9   8   7       31.86       49.16     24.25 o 
  -8   8   7      949.15     1024.00     54.45 o 
  -7   8   7        8.02       22.18     20.52 o 
  -6   8   7      556.07      566.42     40.32 o 
  -5   8   7       13.12       -7.10     17.61 o 
  -4   8   7       72.35       73.67     24.04 o 
  -3   8   7       78.65       63.22     22.18 o 
  -2   8   7     1280.17     1361.50     86.55 o 
  -1   8   7      123.70      138.21     27.25 o 
   0   8   7     1055.20     1002.95     49.08 o 
   1   8   7        0.11      -23.50     15.67 o 
   2   8   7       31.30        6.70     15.74 o 
   3   8   7        3.35      -17.05     20.72 o 
   4   8   7      371.86      463.01     98.78 o 
  -7   9   7        8.11      -11.73     19.17 o 
  -6   9   7      289.14      310.13     35.61 o 
  -5   9   7      454.84      483.34     51.95 o 
  -4   9   7      850.77      902.92     51.44 o 
  -3   9   7      397.94      446.64     38.69 o 
  -2   9   7      208.00      215.19     25.34 o 
  -1   9   7        2.58      -21.47     14.31 o 
   0   9   7      171.17      194.98     26.13 o 
   1   9   7      290.77      310.70     25.52 o 
   2   9   7      313.13      288.15     32.16 o 
  -4  10   7        4.14      -21.35     20.98 o 
  -3  10   7      390.49      437.71     33.86 o 
  -2  10   7       13.97       15.63     17.79 o 
  -1  10   7      777.91      875.78     59.18 o 
 -12   0   8       77.52       58.32     37.39 o 
 -10   0   8      223.53      169.10     38.14 o 
  -8   0   8     6339.63     6578.66    246.26 o 
  -6   0   8     1862.94     2109.00    107.62 o 
  -4   0   8      487.00      584.87     30.52 o 
  -2   0   8     4457.64     4912.12    157.66 o 
   0   0   8     3337.82     2985.50    109.85 o 
   2   0   8        0.44      -13.02     25.58 o 
   4   0   8     1211.46     1158.22     69.76 o 
   6   0   8      856.18      786.07     65.02 o 
 -13   1   8      241.74      208.67     36.02 o 
 -12   1   8      277.31      299.20     37.15 o 
 -11   1   8      705.21      716.08     45.54 o 
 -10   1   8      350.96      393.84     43.11 o 
  -9   1   8      476.58      394.98     33.87 o 
  -8   1   8       18.63       50.49     11.97 o 
  -7   1   8      823.93      802.12     26.05 o 
  -6   1   8     1395.09     1404.50     34.83 o 
  -5   1   8     4155.47     4017.70     79.78 o 
  -4   1   8     1739.45     1751.59     60.78 o 
  -3   1   8     1675.75     1714.07     44.14 o 
  -2   1   8      450.02      416.30     21.17 o 
  -1   1   8        5.43      -13.86      9.24 o 
   0   1   8     1323.36     1298.82     47.81 o 
   1   1   8     2587.25     2822.43     77.77 o 
   2   1   8      648.56      598.04     36.91 o 
   4   1   8      334.77      359.54     31.85 o 
   5   1   8       61.24       39.53     29.95 o 
   6   1   8        6.69       -4.74     19.49 o 
   7   1   8      143.66      146.87     42.41 o 
 -12   2   8        0.56      -20.53     19.64 o 
 -11   2   8       66.63       65.31     25.16 o 
 -10   2   8      104.65      115.61     25.69 o 
  -9   2   8     1968.65     2079.60     56.02 o 
  -8   2   8       29.84       11.24     11.63 o 
  -7   2   8     1580.61     1501.34     43.97 o 
  -6   2   8      241.95      203.17     18.86 o 
  -5   2   8      218.80      218.95     18.51 o 
  -4   2   8      378.58      351.66     20.75 o 
  -3   2   8     3899.53     3543.62    115.31 o 
  -2   2   8      463.49      429.32     22.06 o 
  -1   2   8     5999.32     6003.71    107.33 o 
   0   2   8      424.81      498.21     23.22 o 
   1   2   8      862.56      832.40     66.92 o 
   2   2   8       43.99       24.23     19.74 o 
   3   2   8      436.13      402.01     43.81 o 
   4   2   8      258.13      323.24     31.80 o 
   5   2   8     1277.84     1342.95     84.09 o 
   6   2   8       87.33       70.66     24.17 o 
   7   2   8      347.31      300.25     37.35 o 
 -12   3   8      749.36      844.14     51.67 o 
 -11   3   8      173.19      207.33     31.49 o 
 -10   3   8     1483.11     1539.43    161.24 o 
  -9   3   8       56.44       36.05     15.53 o 
  -8   3   8       17.05       -5.05     13.57 o 
  -7   3   8       42.94       41.80     12.91 o 
  -6   3   8      984.17      915.79     40.18 o 
  -5   3   8      228.88      190.04     18.38 o 
  -4   3   8     6357.27     6474.81    372.45 o 
  -3   3   8      394.98      359.69     32.46 o 
  -2   3   8      763.36      789.57     78.69 o 
  -1   3   8       91.66       82.50     31.67 o 
   0   3   8      381.86      362.09     46.00 o 
   1   3   8      108.45      122.95     22.05 o 
   2   3   8     2377.20     2754.90    250.81 o 
   3   3   8      237.18      208.80     30.69 o 
   4   3   8      611.56      517.16     47.62 o 
   5   3   8       14.48       -1.92     18.73 o 
   6   3   8       26.85       11.21     22.95 o 
   7   3   8       14.63        6.42     29.30 o 
 -12   4   8       80.98       65.01     27.51 o 
 -11   4   8        3.54      -11.79     17.81 o 
 -10   4   8      382.48      413.28     79.90 o 
  -9   4   8      798.77      836.47     39.85 o 
  -8   4   8     1190.43     1224.18     41.75 o 
  -7   4   8     1280.47     1426.98     70.10 o 
  -6   4   8     1536.72     1468.78     75.76 o 
  -5   4   8       15.65       -2.17     13.68 o 
  -4   4   8      197.19      211.63     32.46 o 
  -3   4   8     1117.34     1085.35    130.87 o 
  -2   4   8     2215.66     2133.79     68.19 o 
  -1   4   8     1727.29     1566.94     56.54 o 
   0   4   8     1706.79     1747.76     61.30 o 
   1   4   8      213.09      160.55     25.37 o 
   2   4   8       25.56        1.49     18.22 o 
   3   4   8       97.47       56.84     22.73 o 
   4   4   8      503.13      447.96     45.58 o 
   5   4   8      500.63      530.18     59.99 o 
   6   4   8      377.10      363.68     41.24 o 
 -11   5   8      679.16      780.58     76.64 o 
 -10   5   8        9.56      -24.18     30.79 o 
  -9   5   8      333.55      420.79     39.90 o 
  -8   5   8        5.06       -9.10     28.42 o 
  -7   5   8      513.54      492.08     35.41 o 
  -6   5   8        0.08      -21.29     14.20 o 
  -5   5   8     3502.01     3961.73    335.09 o 
  -4   5   8       13.10       22.35     17.27 o 
  -3   5   8     2217.16     2219.29     70.95 o 
  -2   5   8       13.43        3.83     14.34 o 
  -1   5   8       44.84       49.05     19.37 o 
   0   5   8       11.09        4.67     18.01 o 
   1   5   8     1886.26     1765.61    127.34 o 
   2   5   8        2.76      -16.15     17.48 o 
   3   5   8     1366.68     1377.02    135.48 o 
   4   5   8        7.97       -9.02     45.11 o 
   5   5   8      100.32       49.62     32.28 o 
   6   5   8        4.69      -37.39     24.93 o 
 -10   6   8      101.22       90.52     30.69 o 
  -9   6   8      210.69      244.63     32.98 o 
  -8   6   8     1315.96     1318.63    131.10 o 
  -7   6   8      903.02      879.82     46.95 o 
  -6   6   8      619.06      626.49     75.57 o 
  -5   6   8        0.36      -15.43     15.47 o 
  -4   6   8       14.51       -6.64     14.45 o 
  -3   6   8      136.87      130.84     24.94 o 
  -2   6   8     1613.75     1669.61     72.64 o 
  -1   6   8      633.71      602.58     37.36 o 
   0   6   8     1255.91     1162.32     51.29 o 
   1   6   8      270.44      206.28     30.60 o 
   2   6   8        0.03      -25.24     16.83 o 
   3   6   8        9.79      -26.04     17.36 o 
   4   6   8      299.56      351.00     53.48 o 
   5   6   8      133.14      143.32     57.53 o 
 -10   7   8      515.69      548.83     66.13 o 
  -9   7   8      106.15       96.77     27.96 o 
  -8   7   8       17.84       11.64     20.25 o 
  -7   7   8        7.24      -19.79     16.13 o 
  -6   7   8     1039.48      982.71     50.65 o 
  -5   7   8      337.54      400.92     37.96 o 
  -4   7   8     1293.39     1257.07    147.38 o 
  -3   7   8      247.38      243.86     30.28 o 
  -2   7   8      441.66      384.82     33.19 o 
  -1   7   8       35.33       45.82     26.18 o 
   0   7   8      263.29      278.95     31.74 o 
   1   7   8      136.05      165.76     28.79 o 
   2   7   8      992.36     1030.43     84.92 o 
   3   7   8       98.24       47.62     40.28 o 
   4   7   8      287.23      304.90     41.20 o 
  -8   8   8       26.68       16.15     22.78 o 
  -7   8   8      689.05      751.20     46.86 o 
  -6   8   8        5.25      -10.97     19.24 o 
  -5   8   8       45.02       32.53     20.47 o 
  -4   8   8        4.22       -6.54     19.02 o 
  -3   8   8      830.31      816.06     46.89 o 
  -2   8   8      166.12      212.34     31.77 o 
  -1   8   8     1305.86     1355.59     59.51 o 
   0   8   8       32.57       37.06     24.28 o 
   1   8   8      325.25      354.17     38.27 o 
   2   8   8        0.03      -28.44     20.49 o 
   3   8   8      119.91      122.31     32.49 o 
  -6   9   8      145.17      158.63     30.42 o 
  -5   9   8      474.32      449.93     38.14 o 
  -4   9   8      492.43      591.29     42.30 o 
  -3   9   8      418.20      465.23     41.26 o 
  -2   9   8       56.74       29.49     23.64 o 
  -1   9   8       16.19        5.70     20.34 o 
   0   9   8       76.45       74.34     27.01 o 
   1   9   8      277.19      325.55     89.48 o 
 -11   0   9       25.39       21.95     27.16 o 
  -9   0   9     1533.13     1583.95     88.92 o 
  -7   0   9     2573.52     2432.33     71.44 o 
  -5   0   9       17.29       26.30     14.33 o 
  -3   0   9     1797.33     1646.27     77.39 o 
  -1   0   9     3265.43     3343.61    122.59 o 
   1   0   9      856.23      941.96     62.41 o 
   3   0   9      508.47      839.83     83.06 o 
   5   0   9      859.01      807.56     65.58 o 
 -12   1   9      477.74      496.96     41.59 o 
 -11   1   9      326.85      290.90     35.65 o 
 -10   1   9      798.97      779.29     46.58 o 
  -9   1   9        0.57      -14.10     16.36 o 
  -8   1   9       81.21       80.05     13.83 o 
  -7   1   9      163.92      119.41     14.78 o 
  -6   1   9     2203.44     2222.75     47.38 o 
  -5   1   9     1473.64     1359.03     41.12 o 
  -4   1   9     2155.05     2337.94     57.14 o 
  -3   1   9     1038.50     1094.87     35.71 o 
  -2   1   9      338.79      310.58     22.52 o 
  -1   1   9       33.17       14.14     12.08 o 
   0   1   9      461.94      463.18     25.32 o 
   1   1   9     1288.49     1464.18     45.42 o 
   2   1   9     1439.23     1610.37     94.60 o 
   3   1   9      525.54      631.19     58.92 o 
   4   1   9      280.04      255.10     41.31 o 
   6   1   9       24.86       23.25     33.67 o 
 -12   2   9       67.19       51.22     26.75 o 
 -11   2   9       24.74       -5.27     20.86 o 
 -10   2   9      561.58      561.05     39.44 o 
  -9   2   9       74.42       86.24     17.58 o 
  -8   2   9     2210.45     2205.63     48.66 o 
  -7   2   9      235.87      246.79     21.79 o 
  -6   2   9     1104.07     1049.84     43.73 o 
  -5   2   9       72.06       69.09     14.57 o 
  -4   2   9      302.05      311.39     21.39 o 
  -3   2   9      366.42      374.51     22.36 o 
  -2   2   9     3912.29     4209.72    107.08 o 
  -1   2   9      359.80      343.82     28.20 o 
   0   2   9     1214.74     1179.94     50.15 o 
   1   2   9        0.80       -5.31     16.70 o 
   2   2   9        2.51      -24.35     17.15 o 
   3   2   9       87.25       53.67     36.28 o 
   4   2   9      596.25      787.26    317.88 o 
   6   2   9      416.70      388.24     41.21 o 
 -12   3   9       76.55       91.83     27.83 o 
 -11   3   9     1074.17     1157.74     97.15 o 
 -10   3   9      189.93      203.04     30.62 o 
  -9   3   9      334.57      331.21     26.79 o 
  -8   3   9        4.52      -12.22     11.76 o 
  -7   3   9      705.39      700.49     30.66 o 
  -6   3   9      468.66      506.42     26.34 o 
  -5   3   9     3180.02     3264.67    199.05 o 
  -4   3   9      349.76      374.63     30.22 o 
  -3   3   9     2535.51     2609.26    157.57 o 
  -2   3   9       33.35       -3.03     14.43 o 
  -1   3   9      119.63      124.74     23.46 o 
   0   3   9       39.38       -8.92     15.98 o 
   1   3   9     1502.18     1439.57     59.11 o 
   2   3   9      109.64       72.61     24.04 o 
   3   3   9     1334.89     1487.84    297.04 o 
   4   3   9       68.84       58.82     28.29 o 
   5   3   9       38.38      -23.90     94.78 o 
   6   3   9        3.19       -6.42     27.81 o 
 -11   4   9       39.67       20.17     22.33 o 
 -10   4   9      197.52      205.09     30.83 o 
  -9   4   9      837.34      827.60     46.41 o 
  -8   4   9      584.39      575.53     38.35 o 
  -7   4   9     1003.08     1011.28     48.70 o 
  -6   4   9      438.01      425.77     47.86 o 
  -5   4   9        5.72      -21.91     14.60 o 
  -4   4   9       25.21       -6.25     20.70 o 
  -3   4   9     1262.86     1225.58     86.27 o 
  -2   4   9      712.56      681.44     39.15 o 
  -1   4   9     2112.19     1922.47     67.23 o 
   0   4   9      475.07      504.65     35.78 o 
   1   4   9      336.43      308.51     62.37 o 
   2   4   9        0.00      -24.80     18.38 o 
   3   4   9      144.55      145.02     30.08 o 
   4   4   9      228.38      383.59     87.06 o 
   5   4   9      415.13      604.03    380.52 o 
 -11   5   9       11.88       22.97     38.14 o 
 -10   5   9      609.10      681.06     70.13 o 
  -9   5   9        0.01       -8.32     19.44 o 
  -8   5   9        2.75      -23.83     15.88 o 
  -7   5   9        2.90       -3.66     16.27 o 
  -6   5   9     1290.13     1188.46     59.72 o 
  -5   5   9       19.18       29.85     19.73 o 
  -4   5   9     2983.22     2950.40    320.20 o 
  -3   5   9        3.43       -6.35     14.19 o 
  -2   5   9      390.51      393.42     32.32 o 
  -1   5   9        3.77      -22.18     14.79 o 
   0   5   9      699.11      638.60     40.63 o 
   1   5   9        2.11       -0.64     20.12 o 
   2   5   9     1582.88     1697.63    227.05 o 
   3   5   9        4.14       -3.31     22.45 o 
   4   5   9      296.59      523.12     90.22 o 
   5   5   9        0.95      -17.34     31.16 o 
 -10   6   9       99.92      139.40     30.23 o 
  -9   6   9      537.49      575.90     43.88 o 
  -8   6   9      477.94      433.64     39.02 o 
  -7   6   9      946.96     1002.67     82.69 o 
  -6   6   9      354.53      345.80     52.69 o 
  -5   6   9        7.52      -16.53     20.04 o 
  -4   6   9       69.60       43.00     20.48 o 
  -3   6   9      854.06      836.26     45.83 o 
  -2   6   9      289.63      279.20     32.74 o 
  -1   6   9     1458.09     1450.52    102.64 o 
   0   6   9      486.39      472.31     42.65 o 
   1   6   9      154.62      114.87     26.74 o 
   2   6   9        4.79      -11.83     20.05 o 
   3   6   9      126.28      149.77     37.35 o 
   4   6   9       89.40       95.70     33.41 o 
  -9   7   9      162.36      171.33     48.09 o 
  -8   7   9       47.32       33.01     22.26 o 
  -7   7   9      314.17      379.87     61.34 o 
  -6   7   9      181.34      212.26     33.44 o 
  -5   7   9     1443.44     1475.11     63.21 o 
  -4   7   9      184.71      183.95     28.57 o 
  -3   7   9      500.86      471.42     37.16 o 
  -2   7   9       97.01       69.51     23.76 o 
  -1   7   9        9.95      -23.62     24.56 o 
   0   7   9       28.84       22.93     20.88 o 
   1   7   9      688.92      696.22     45.35 o 
   2   7   9      106.52       85.49     27.69 o 
   3   7   9      508.07      576.97     79.90 o 
  -7   8   9        6.46        2.70     21.76 o 
  -6   8   9      260.99      259.06     35.80 o 
  -5   8   9        6.47        0.44     19.93 o 
  -4   8   9       96.31       88.01     25.66 o 
  -3   8   9       29.95       18.03     20.98 o 
  -2   8   9      964.36     1085.98     54.80 o 
  -1   8   9       77.64       55.18     27.07 o 
   0   8   9      489.39      406.85     37.86 o 
   1   8   9        0.72       -6.89     19.91 o 
  -5   9   9      371.55      474.44     75.81 o 
  -4   9   9      408.80      415.61     48.93 o 
  -3   9   9      229.20      237.53     34.83 o 
  -2   9   9       50.49       20.59     46.04 o 
 -12   0  10       47.92      101.67     38.32 o 
 -10   0  10      224.25      206.68     44.55 o 
  -8   0  10     3134.69     3227.40     90.70 o 
  -6   0  10      820.12      812.87     40.45 o 
  -4   0  10      196.11      301.76     28.64 o 
  -2   0  10     1886.17     1957.50     89.11 o 
   0   0  10      875.84      849.41     59.25 o 
   2   0  10        5.03       -6.70     33.76 o 
 -12   1  10      227.43      265.26     35.99 o 
 -11   1  10      478.49      495.05     40.33 o 
 -10   1  10      268.40      287.90     35.70 o 
  -9   1  10      226.32      165.24     21.86 o 
  -8   1  10       65.74       45.37     13.71 o 
  -7   1  10      426.55      395.06     21.99 o 
  -6   1  10      661.14      745.32     27.83 o 
  -5   1  10     2371.10     2389.13     59.89 o 
  -4   1  10     1185.81     1187.15     39.57 o 
  -3   1  10      821.17      820.68     32.65 o 
  -2   1  10       59.81        9.93     13.49 o 
  -1   1  10       21.76       -6.02     17.45 o 
   0   1  10      568.67      524.62     49.20 o 
   1   1  10     1215.58     1273.16     57.28 o 
   2   1  10      411.19      480.51     40.26 o 
   3   1  10      652.07      699.73     91.99 o 
   4   1  10      104.73      167.99     40.78 o 
 -12   2  10        0.63      -28.98     19.32 o 
 -11   2  10       75.06       56.49     24.50 o 
 -10   2  10       45.01       43.78     38.83 o 
  -9   2  10     1171.10     1108.88     69.03 o 
  -8   2  10       54.82       59.79     13.91 o 
  -7   2  10      925.86      864.50     35.55 o 
  -6   2  10      186.54      214.10     21.22 o 
  -5   2  10       72.96       65.80     15.53 o 
  -4   2  10       79.95       57.14     20.42 o 
  -3   2  10     1716.59     1723.73     75.67 o 
  -2   2  10       66.55       73.60     35.07 o 
  -1   2  10     2401.79     2453.60     78.62 o 
   0   2  10      220.98      245.15     31.17 o 
   1   2  10      209.36      188.93     35.76 o 
   2   2  10        9.42       22.84     23.86 o 
   3   2  10      212.15      257.02     49.39 o 
   4   2  10       33.34       -7.75     39.90 o 
   5   2  10      417.67     1548.70    271.70 o 
 -11   3  10       92.59       98.65     26.10 o 
 -10   3  10      750.55      779.43     84.41 o 
  -9   3  10        9.61      -20.39     13.59 o 
  -8   3  10        0.29      -10.02     17.27 o 
  -7   3  10       43.26       30.86     30.18 o 
  -6   3  10     1437.05     1418.24     97.11 o 
  -5   3  10      257.54      237.85     38.00 o 
  -4   3  10     2399.93     2470.97    169.57 o 
  -3   3  10       72.40       96.35     22.37 o 
  -2   3  10      190.86      247.90     29.13 o 
  -1   3  10        2.66      -23.78     15.85 o 
   0   3  10      523.00      520.90     38.17 o 
   1   3  10      113.68      102.69     27.78 o 
   2   3  10     1189.16     1325.21    161.47 o 
   3   3  10       81.77       82.40     29.07 o 
   4   3  10      211.57      352.62    106.32 o 
 -11   4  10        1.02       -0.65     32.56 o 
 -10   4  10      397.95      430.85     63.53 o 
  -9   4  10      434.35      496.02     61.34 o 
  -8   4  10      899.54      859.13     47.49 o 
  -7   4  10      513.41      545.20     82.18 o 
  -6   4  10      399.42      410.37     34.08 o 
  -5   4  10        4.08      -14.50     17.58 o 
  -4   4  10      410.03      396.66     35.02 o 
  -3   4  10      405.97      461.17     35.76 o 
  -2   4  10     1088.90     1003.86     49.20 o 
  -1   4  10      488.12      452.23     35.04 o 
   0   4  10      729.85      748.13     44.65 o 
   1   4  10       55.88       34.88     22.62 o 
   2   4  10        2.65       -6.43     21.35 o 
   3   4  10       37.97       43.05     28.32 o 
   4   4  10      255.38      541.90    112.73 o 
 -10   5  10       26.84       19.84     23.43 o 
  -9   5  10       84.78       62.80     24.96 o 
  -8   5  10        3.09      -27.61     18.41 o 
  -7   5  10      664.39      633.65     49.20 o 
  -6   5  10        3.59       -8.98     17.21 o 
  -5   5  10     1958.17     2047.12    145.66 o 
  -4   5  10       24.23       33.66     20.54 o 
  -3   5  10      944.86      912.64    119.38 o 
  -2   5  10        2.89      -14.82     16.72 o 
  -1   5  10      192.15      205.92     33.08 o 
   0   5  10        7.99      -12.31     21.20 o 
   1   5  10     1228.30     1246.24     60.07 o 
   2   5  10        0.89       12.66     25.11 o 
   3   5  10      571.80      624.67    147.71 o 
  -9   6  10      150.56      162.40     32.23 o 
  -8   6  10      751.43      801.32     49.42 o 
  -7   6  10      392.14      381.97     38.97 o 
  -6   6  10      246.69      269.16     42.32 o 
  -5   6  10        0.87       -8.81     17.34 o 
  -4   6  10       60.13       33.90     22.28 o 
  -3   6  10      205.24      200.14     30.40 o 
  -2   6  10      987.77     1014.75    119.01 o 
  -1   6  10      336.33      272.03     34.19 o 
   0   6  10      421.19      426.03     42.19 o 
   1   6  10       57.45       17.87     23.96 o 
   2   6  10        6.15      -13.34     23.61 o 
  -8   7  10        8.38      -21.16     20.46 o 
  -7   7  10       32.95       20.59     23.23 o 
  -6   7  10      740.12      753.19     48.58 o 
  -5   7  10      248.52      283.75     35.44 o 
  -4   7  10      782.67      736.35     65.62 o 
  -3   7  10       44.49       24.16     22.59 o 
  -2   7  10       46.54       19.33     21.29 o 
  -1   7  10        0.56      -26.71     19.23 o 
   0   7  10      244.92      205.46     32.96 o 
   1   7  10      126.12      149.96     30.64 o 
  -6   8  10        1.43       -8.46     21.23 o 
  -5   8  10        0.06       -4.30     20.88 o 
  -4   8  10        0.16      -26.93     19.52 o 
  -3   8  10      513.88      536.83     42.75 o 
  -2   8  10       87.44      102.33     29.27 o 
  -1   8  10      588.06      711.51     47.19 o 
 -11   0  11       18.27        2.88     31.72 o 
  -9   0  11     1023.80      999.35     72.46 o 
  -7   0  11     1856.01     1883.57     66.39 o 
  -5   0  11        0.10      -18.22     15.23 o 
  -3   0  11      920.49      881.77     45.28 o 
  -1   0  11     1534.38     1667.39     86.60 o 
 -11   1  11      224.92      218.68     33.67 o 
 -10   1  11      397.20      448.25     42.83 o 
  -9   1  11        3.26       -7.28     14.76 o 
  -8   1  11        0.15       -0.93     12.14 o 
  -7   1  11      281.71      294.47     23.62 o 
  -6   1  11     1312.24     1373.94     39.33 o 
  -5   1  11      727.81      702.20     32.81 o 
  -4   1  11     1165.62     1224.43     42.34 o 
  -3   1  11      314.49      389.83     36.28 o 
  -2   1  11       67.73       60.87     21.44 o 
  -1   1  11       72.37       39.44     22.95 o 
   0   1  11      366.67      414.74     40.77 o 
   1   1  11      525.99      553.16     43.69 o 
   2   1  11      658.00      828.87     78.23 o 
   3   1  11      147.65      195.24     49.30 o 
   4   1  11       79.56       54.51     40.09 o 
 -11   2  11       21.12        9.42     22.89 o 
 -10   2  11      526.12      520.06     65.16 o 
  -9   2  11       72.58       78.66     24.93 o 
  -8   2  11     1230.55     1256.52     38.39 o 
  -7   2  11      157.88      152.48     45.81 o 
  -6   2  11      351.62      368.75     57.53 o 
  -5   2  11       10.70      -13.47     15.89 o 
  -4   2  11      160.28      221.63     57.30 o 
  -3   2  11      163.39      157.47     26.90 o 
  -2   2  11     1744.61     1760.26     66.92 o 
  -1   2  11      180.76      212.05     37.02 o 
   0   2  11      639.31      674.76     44.90 o 
   1   2  11       40.28       25.88     24.37 o 
   2   2  11        2.53      -26.06     24.97 o 
   3   2  11       19.04      -20.76     26.59 o 
 -11   3  11      617.03      800.11     76.64 o 
 -10   3  11       40.65       16.28     37.58 o 
  -9   3  11       82.76       58.38     39.25 o 
  -8   3  11        7.58      -12.27     16.92 o 
  -7   3  11      428.38      396.86     35.73 o 
  -6   3  11      113.18      124.86     27.02 o 
  -5   3  11     1748.82     1764.92    113.76 o 
  -4   3  11       66.45       35.09     20.83 o 
  -3   3  11      696.11      610.31     40.61 o 
  -2   3  11        0.34      -14.23     18.02 o 
  -1   3  11      206.88      163.26     29.47 o 
   0   3  11       32.18        0.81     20.77 o 
   1   3  11      800.96      787.73     54.00 o 
   2   3  11       46.32       21.19     27.77 o 
   3   3  11      415.14      463.66    164.87 o 
 -10   4  11      147.82      169.47     47.62 o 
  -9   4  11      488.96      524.83     43.62 o 
  -8   4  11      461.35      500.59     84.69 o 
  -7   4  11      436.58      430.56     63.76 o 
  -6   4  11      235.96      210.34     46.18 o 
  -5   4  11        0.72      -17.66     18.10 o 
  -4   4  11       63.79       86.34     25.86 o 
  -3   4  11      824.38      797.62     47.57 o 
  -2   4  11      350.64      361.54     58.51 o 
  -1   4  11      678.85      623.01     42.83 o 
   0   4  11      212.05      197.59     32.28 o 
   1   4  11       63.22       19.44     32.56 o 
   2   4  11        0.46      -13.46     22.57 o 
   3   4  11      110.49      142.30     39.30 o 
  -9   5  11        0.12      -18.51     21.37 o 
  -8   5  11       64.69       58.74     33.62 o 
  -7   5  11       12.63       -4.04     19.44 o 
  -6   5  11     1012.58     1001.76     88.55 o 
  -5   5  11        1.50       -9.55     17.79 o 
  -4   5  11      966.64      997.17     69.34 o 
  -3   5  11        3.39      -17.26     17.68 o 
  -2   5  11       25.90       10.05     22.03 o 
  -1   5  11        2.72      -21.22     20.56 o 
   0   5  11      527.68      524.57     42.84 o 
   1   5  11        4.69      -14.99     22.83 o 
   2   5  11      602.20      628.50     76.41 o 
  -8   6  11      197.13      152.29     50.37 o 
  -7   6  11      361.77      380.82     40.88 o 
  -6   6  11       65.19       72.52     25.07 o 
  -5   6  11        1.12       -7.65     18.93 o 
  -4   6  11      111.91       96.30     35.58 o 
  -3   6  11      355.36      306.67     38.33 o 
  -2   6  11      138.18      130.42     29.84 o 
  -1   6  11      606.61      610.18     49.81 o 
   0   6  11      123.26      122.80     30.97 o 
   1   6  11       31.92      -14.37     23.89 o 
  -6   7  11       97.34      123.11     29.03 o 
  -5   7  11      637.03      703.85     92.27 o 
  -4   7  11       85.18       71.68     26.62 o 
  -3   7  11      162.51      159.86     32.95 o 
  -2   7  11        0.23      -13.05     20.12 o 
  -1   7  11       44.66        4.17     24.33 o 
 -10   0  12      302.02      366.48     58.04 o 
  -8   0  12     1410.92     1350.64     57.78 o 
  -6   0  12      424.63      404.49     36.43 o 
  -4   0  12      311.34      377.90     39.86 o 
  -2   0  12     1305.31     1405.36     92.55 o 
 -11   1  12      297.35      370.51     41.61 o 
 -10   1  12       70.66       77.98     28.37 o 
  -9   1  12       64.62       55.09     18.76 o 
  -8   1  12       54.80       28.42     14.93 o 
  -7   1  12      398.09      407.35     24.88 o 
  -6   1  12      288.79      316.30     28.20 o 
  -5   1  12     1207.78     1216.36     59.67 o 
  -4   1  12      489.40      411.27     35.28 o 
  -3   1  12      196.22      203.34     31.06 o 
  -2   1  12        6.95       -2.92     20.25 o 
  -1   1  12       82.70       71.51     33.76 o 
   0   1  12      229.25      235.94     36.89 o 
   1   1  12      475.36      560.04     73.20 o 
   2   1  12      190.18      234.12     56.37 o 
 -10   2  12       79.63      130.13     48.00 o 
  -9   2  12      858.94      938.29     55.67 o 
  -8   2  12      151.59      157.82     22.26 o 
  -7   2  12      565.14      525.91     65.44 o 
  -6   2  12       44.23       23.33     31.95 o 
  -5   2  12        0.27      -17.87     19.66 o 
  -4   2  12       56.47       35.16     21.98 o 
  -3   2  12      859.69      813.45     61.20 o 
  -2   2  12      137.40      136.40     29.33 o 
  -1   2  12      958.42     1051.69     55.67 o 
   0   2  12      122.96      116.10     30.81 o 
   1   2  12       62.19       41.50     49.44 o 
   2   2  12        0.81        5.06     27.90 o 
 -10   3  12      295.64      295.32     57.30 o 
  -9   3  12        8.45      -27.16     18.94 o 
  -8   3  12       53.64       26.60     22.75 o 
  -7   3  12       28.60       13.31     21.05 o 
  -6   3  12      835.91      869.53    100.78 o 
  -5   3  12       79.99       38.88     37.86 o 
  -4   3  12      753.79      690.60     44.86 o 
  -3   3  12        1.47      -25.20     29.86 o 
  -2   3  12        9.69      -10.18     19.22 o 
  -1   3  12        5.00      -23.46     21.60 o 
   0   3  12      384.55      528.08     49.08 o 
   1   3  12       18.99      -12.55     24.81 o 
  -9   4  12      259.54      274.34     36.15 o 
  -8   4  12      409.78      369.64     40.18 o 
  -7   4  12      250.08      270.26     50.37 o 
  -6   4  12       69.18       41.32     25.47 o 
  -5   4  12        3.95       -8.01     20.33 o 
  -4   4  12      165.88      159.69     29.92 o 
  -3   4  12      285.36      327.68     38.43 o 
  -2   4  12      475.49      519.82     71.76 o 
  -1   4  12      283.94      329.29     39.27 o 
   0   4  12      196.97      202.13     36.56 o 
   1   4  12       27.25       15.87     27.60 o 
  -8   5  12        2.95      -16.97     20.17 o 
  -7   5  12      316.35      348.34     83.06 o 
  -6   5  12        3.15       -1.05     20.81 o 
  -5   5  12      724.32      760.59    153.94 o 
  -4   5  12        8.87      -11.51     35.44 o 
  -3   5  12      244.81      236.06     64.18 o 
  -2   5  12        2.93      -31.47     20.98 o 
  -1   5  12      119.35      133.43     31.66 o 
   0   5  12        3.03        0.34     46.00 o 
  -6   6  12       80.20       64.97     26.66 o 
  -5   6  12        1.61      -25.63     23.90 o 
  -4   6  12       91.74       89.53     28.58 o 
  -3   6  12      118.61       87.55     28.67 o 
  -2   6  12      403.47      400.36    105.76 o 
  -9   0  13      744.18      784.78     46.92 o 
  -7   0  13      580.15      520.09     39.26 o 
  -5   0  13       54.47       52.37     32.65 o 
  -3   0  13      750.08      926.43     78.60 o 
  -1   0  13      586.40      651.57     76.46 o 
  -9   1  13        0.42      -27.09     19.21 o 
  -8   1  13       27.55       25.74     19.00 o 
  -7   1  13      187.62      184.34     27.09 o 
  -6   1  13      633.68      626.45     35.57 o 
  -5   1  13      240.87      247.86     28.21 o 
  -4   1  13      407.68      426.17     42.85 o 
  -3   1  13       82.81       96.35     37.02 o 
  -2   1  13        0.13      -26.82     32.88 o 
  -1   1  13       42.06       93.57     42.97 o 
   0   1  13      218.81      351.13     65.02 o 
  -9   2  13       53.62       71.54     26.49 o 
  -8   2  13      555.79      514.03     40.26 o 
  -7   2  13       75.57       68.90     19.63 o 
  -6   2  13       87.14       65.73     28.88 o 
  -5   2  13        5.21      -29.35     19.57 o 
  -4   2  13      195.12      224.13     41.86 o 
  -3   2  13      124.53       97.46     28.70 o 
  -2   2  13      850.15      863.78     53.56 o 
  -1   2  13      104.97      155.81     33.71 o 
   0   2  13      220.17      205.01     40.88 o 
  -8   3  13        0.19      -28.62     19.08 o 
  -7   3  13      263.74      298.15     69.48 o 
  -6   3  13       28.39        6.18     22.79 o 
  -5   3  13      680.14      648.85     79.25 o 
  -4   3  13       47.71       30.66     29.90 o 
  -3   3  13      135.46       98.51     29.58 o 
  -2   3  13        0.06       -7.99     21.74 o 
  -1   3  13       92.89       67.96     47.62 o 
  -7   4  13      225.43      270.11     65.81 o 
  -6   4  13       32.99       -2.78     23.54 o 
  -5   4  13        6.51      -10.44     20.91 o 
  -4   4  13      108.18      108.10     31.04 o 
  -3   4  13      277.49      256.90     37.14 o 
  -2   4  13      223.11      217.70     36.10 o 
  -5   5  13        0.15      -30.12     20.08 o 
  -4   5  13      312.10      312.76     78.74 o 
  -6   0  14       33.62      -11.63     31.53 o 
  -4   0  14      317.61      365.46     62.04 o 
  -2   0  14      514.38      662.08     77.76 o 
  -7   1  14      194.76      204.54     27.16 o 
  -6   1  14      157.05      152.79     25.08 o 
  -5   1  14      366.19      378.08     34.53 o 
  -4   1  14      140.15       74.86     28.25 o 
  -3   1  14       34.64       29.13     30.29 o 
  -7   2  14      157.06      142.19     25.06 o 
  -6   2  14        0.60      -17.29     17.60 o 
  -5   2  14       22.40       10.95     22.92 o 
  -4   2  14       51.06       41.18     25.98 o 
  -3   2  14      363.07      432.63     45.33 o 
                                                 
